# Supplementary material for: Targeted and whole-genome sequencing reveal a north-south divide in P. falciparum drug resistance markers and genetic structure in Mozambique
Source: Commun Biol. 2023 Jun 8;6:619. doi: 10.1038/s42003-023-04997-7 (PMC10250372; doi:10.1038/s42003-023-04997-7)
Supplement: Supplementary file 4 — Supplementary Data 1 [file 42003_2023_4997_MOESM4_ESM.xlsx]

## Sheet: Description
Supplementary Data 1
Source data for all graphs:
Fig. 2: Molecular markers of P. falciparum sulfadoxine-pyrimethamine (SP) resistance in Mozambique.
Fig. 2a (prop): Proportion of P. falciparum samples with pfdhfr triple mutants.
Fig. 2b (prop): Proportion of P. falciparum samples with pfdhps double mutants.
Fig. 2c (prop): Proportion of P. falciparum samples with pfdhfr/pfdhps quintuple mutants.
Fig. 2d (prop): Proportion of P. falciparum samples with the different pfdhps 436/437/540 haplotypes.
Fig. 3a: Distribution of the expected heterozygosity at the 8722 microhaplotype loci of 150-300 bp in length extracted from whole genome sequences.
Fig. 3b: Variable Importance of top microhaplotypes for regional (North-Central-South) Random Forest classification.Top 155 important microhaplotypes for the Random Forest classification model for samples (N=1089) at the regional (North-Central-South) level. OOB error rate=24.89%. Microhaplotypes at loci with expected heterozygosity in the top 25% percentile were considered as predictors of the c…
Fig. 3ef: Complexity of infection (COI) obtained from P. falciparum samples included in the study.
Fig. 3ef (freq): Frequency of P. falciparum samples with complexity of infection (COI) ranging between 1 to five or more.
Fig. 4b: Presence or absence in samples included in the study of the 16 microhaplotypes contained in a 50kb region around the gene pfdhps.
Fig. 4c: Expected heterozygosity calculated from the 16 microhaplotype loci in a 50 kb region around pfdhps in parasites collected from Cabo Delgado.

## Sheet: Fig. 2
Province	Year	dhps_436	dhps_437	dhps_540	dhfr haplot	dhps haploty`pe	dhfr/dhps
Cabo Delgado	2015	A	A	K	wt	wt	wt
Zambezia	2018	S	A	K	wt	wt	wt
Cabo Delgado	2015	S	A	K	wt	wt	wt
Cabo Delgado	2015	C	A	K	wt	wt	wt
Cabo Delgado	2018	A	A	K	wt	wt	wt
Cabo Delgado	2015	A	A	K	wt	wt	wt
Zambezia	2018	S	G	E	wt	Double	1-4mut
Cabo Delgado	2015	S	G	E	wt	Double	1-4mut
Gaza	2015	S	G	E	wt	Double	1-4mut
Cabo Delgado	2015	S	G	E	wt	Double	1-4mut
Tete	2018	S	G	E	wt	Double	1-4mut
Inhambane	2018	S	G	E	wt	Double	1-4mut
Cabo Delgado	2015	A	A	[K/E]	wt
Sofala	2015	S	-	K	wt
Inhambane	2018	S	A	K	<3mut	wt	1-4mut
Cabo Delgado	2015	A	A	K	<3mut	wt	1-4mut
Inhambane	2018	S	A	K	<3mut	wt	1-4mut
Gaza	2015	S	A	K	<3mut	wt	1-4mut
Cabo Delgado	2015	S	A	K	<3mut	wt	1-4mut
Zambezia	2018	S	A	K	<3mut	wt	1-4mut
Cabo Delgado	2015	A	A	K	<3mut	wt	1-4mut
Cabo Delgado	2015	S	A	K	<3mut	wt	1-4mut
Zambezia	2018	A	A	K	<3mut	wt	1-4mut
Cabo Delgado	2018	S	G	K	<3mut	Single	1-4mut
Gaza	2015	S	G	K	<3mut	Single	1-4mut
Zambezia	2018	S	G	E	<3mut	Double	1-4mut
Sofala	2015	S	G	E	<3mut	Double	1-4mut
Cabo Delgado	2015	S	G	E	<3mut	Double	1-4mut
Zambezia	2018	S	G	E	<3mut	Double	1-4mut
Maputo	2018	S	G	E	<3mut	Double	1-4mut
Cabo Delgado	2015	S	G	E	<3mut	Double	1-4mut
Maputo	2018	S	G	E	<3mut	Double	1-4mut
Tete	2018	S	G	E	<3mut	Double	1-4mut
Inhambane	2018	S	G	E	<3mut	Double	1-4mut
Zambezia	2018	S	G	E	<3mut	Double	1-4mut
Inhambane	2018	S	G	E	<3mut	Double	1-4mut
Cabo Delgado	2018	S	G	E	<3mut	Double	1-4mut
Cabo Delgado	2015	S	G	E	<3mut	Double	1-4mut
Zambezia	2018	S	G	E	<3mut	Double	1-4mut
Sofala	2015	S	G	E	<3mut	Double	1-4mut
Zambezia	2018	S	G	E	<3mut	Double	1-4mut
Maputo	2018	S	G	E	<3mut	Double	1-4mut
Maputo	2015	S	G	E	<3mut	Double	1-4mut
Zambezia	2018	S	G	E	<3mut	Double	1-4mut
Zambezia	2018	S	G	E	<3mut	Double	1-4mut
Maputo	2018	S	G	E	<3mut	Double	1-4mut
Gaza	2015	S	G	E	<3mut	Double	1-4mut
Inhambane	2018	S	G	E	<3mut	Double	1-4mut
Inhambane	2018	S	G	E	<3mut	Double	1-4mut
Maputo	2018	S	G	E	<3mut	Double	1-4mut
Sofala	2015	-	-	-	<3mut
Inhambane	2018	S	X	X	<3mut
Zambezia	2018	S	A	K	triple	wt	1-4mut
Cabo Delgado	2015	[S/A]	A	K	triple	wt	1-4mut
Cabo Delgado	2015	S	A	K	triple	wt	1-4mut
Zambezia	2018	S	A	K	triple	wt	1-4mut
Cabo Delgado	2018	S	A	K	triple	wt	1-4mut
Cabo Delgado	2015	H	A	K	triple	wt	1-4mut
Zambezia	2018	S	A	K	triple	wt	1-4mut
Cabo Delgado	2018	S	A	K	triple	wt	1-4mut
Cabo Delgado	2015	C	A	K	triple	wt	1-4mut
Cabo Delgado	2015	A	A	K	triple	wt	1-4mut
Cabo Delgado	2018	A	A	K	triple	wt	1-4mut
Cabo Delgado	2018	A	A	K	triple	wt	1-4mut
Tete	2015	S	A	K	triple	wt	1-4mut
Cabo Delgado	2018	C	A	K	triple	wt	1-4mut
Zambezia	2018	S	A	K	triple	wt	1-4mut
Gaza	2015	S	A	K	triple	wt	1-4mut
Cabo Delgado	2015	[S/F]	A	K	triple	wt	1-4mut
Zambezia	2018	S	A	K	triple	wt	1-4mut
Sofala	2015	S	A	K	triple	wt	1-4mut
Gaza	2015	S	A	K	triple	wt	1-4mut
Inhambane	2018	S	A	K	triple	wt	1-4mut
Zambezia	2018	S	A	K	triple	wt	1-4mut
Cabo Delgado	2018	F	A	K	triple	wt	1-4mut
Cabo Delgado	2018	A	A	K	triple	wt	1-4mut
Tete	2018	H	A	K	triple	wt	1-4mut
Sofala	2015	S	A	K	triple	wt	1-4mut
Cabo Delgado	2015	[A/F]	A	K	triple	wt	1-4mut
Maputo	2015	S	A	K	triple	wt	1-4mut
Tete	2018	S	A	K	triple	wt	1-4mut
Maputo	2015	S	A	K	triple	wt	1-4mut
Cabo Delgado	2015	A	A	K	triple	wt	1-4mut
Maputo	2018	S	A	K	triple	wt	1-4mut
Cabo Delgado	2018	A	A	K	triple	wt	1-4mut
Cabo Delgado	2015	S	A	K	triple	wt	1-4mut
Maputo	2018	S	A	K	triple	wt	1-4mut
Zambezia	2018	S	A	K	triple	wt	1-4mut
Cabo Delgado	2015	[F/C]	A	K	triple	wt	1-4mut
Cabo Delgado	2015	[S/A]	A	K	triple	wt	1-4mut
Maputo	2018	S	A	K	triple	wt	1-4mut
Zambezia	2018	S	A	K	triple	wt	1-4mut
Cabo Delgado	2018	S	A	K	triple	wt	1-4mut
Zambezia	2018	F	A	K	triple	wt	1-4mut
Zambezia	2018	S	A	K	triple	wt	1-4mut
Tete	2018	F	A	K	triple	wt	1-4mut
Zambezia	2018	S	A	K	triple	wt	1-4mut
Cabo Delgado	2018	F	A	K	triple	wt	1-4mut
Maputo	2018	S	A	K	triple	wt	1-4mut
Inhambane	2018	S	A	K	triple	wt	1-4mut
Inhambane	2018	S	A	K	triple	wt	1-4mut
Zambezia	2018	S	A	K	triple	wt	1-4mut
Cabo Delgado	2018	S	A	K	triple	wt	1-4mut
Inhambane	2018	S	A	K	triple	wt	1-4mut
Zambezia	2018	A	A	K	triple	wt	1-4mut
Cabo Delgado	2018	S	A	K	triple	wt	1-4mut
Zambezia	2018	S	A	K	triple	wt	1-4mut
Cabo Delgado	2015	[S/F]	A	K	triple	wt	1-4mut
Zambezia	2018	S	A	K	triple	wt	1-4mut
Cabo Delgado	2015	S	A	K	triple	wt	1-4mut
Tete	2018	S	A	K	triple	wt	1-4mut
Zambezia	2018	S	A	K	triple	wt	1-4mut
Cabo Delgado	2018	S	A	K	triple	wt	1-4mut
Zambezia	2018	S	A	K	triple	wt	1-4mut
Zambezia	2018	S	A	K	triple	wt	1-4mut
Cabo Delgado	2015	S	A	K	triple	wt	1-4mut
Sofala	2015	S	A	K	triple	wt	1-4mut
Zambezia	2018	S	A	K	triple	wt	1-4mut
Gaza	2015	S	A	K	triple	wt	1-4mut
Cabo Delgado	2018	C	A	K	triple	wt	1-4mut
Maputo	2018	S	A	K	triple	wt	1-4mut
Cabo Delgado	2018	F	A	K	triple	wt	1-4mut
Cabo Delgado	2015	S	A	K	triple	wt	1-4mut
Zambezia	2018	S	A	K	triple	wt	1-4mut
Maputo	2015	S	A	K	triple	wt	1-4mut
Cabo Delgado	2018	A	A	K	triple	wt	1-4mut
Cabo Delgado	2018	A	A	K	triple	wt	1-4mut
Zambezia	2018	F	A	K	triple	wt	1-4mut
Cabo Delgado	2018	A	A	K	triple	wt	1-4mut
Maputo	2018	S	A	K	triple	wt	1-4mut
Zambezia	2018	S	A	K	triple	wt	1-4mut
Cabo Delgado	2018	A	A	K	triple	wt	1-4mut
Zambezia	2018	[S/F]	A	K	triple	wt	1-4mut
Zambezia	2018	S	A	K	triple	wt	1-4mut
Cabo Delgado	2018	S	A	K	triple	wt	1-4mut
Tete	2018	A	A	K	triple	wt	1-4mut
Cabo Delgado	2018	H	A	K	triple	wt	1-4mut
Cabo Delgado	2018	S	A	K	triple	wt	1-4mut
Cabo Delgado	2018	S	A	K	triple	wt	1-4mut
Cabo Delgado	2018	A	A	K	triple	wt	1-4mut
Cabo Delgado	2018	A	A	K	triple	wt	1-4mut
Cabo Delgado	2015	S	A	K	triple	wt	1-4mut
Maputo	2015	S	A	K	triple	wt	1-4mut
Zambezia	2018	S	A	K	triple	wt	1-4mut
Cabo Delgado	2018	S	A	K	triple	wt	1-4mut
Tete	2015	S	A	K	triple	wt	1-4mut
Tete	2015	S	A	K	triple	wt	1-4mut
Zambezia	2018	S	A	K	triple	wt	1-4mut
Tete	2018	S	A	K	triple	wt	1-4mut
Zambezia	2018	S	A	K	triple	wt	1-4mut
Cabo Delgado	2018	C	A	K	triple	wt	1-4mut
Cabo Delgado	2018	S	A	K	triple	wt	1-4mut
Cabo Delgado	2015	[S/A]	A	K	triple	wt	1-4mut
Cabo Delgado	2015	S	A	K	triple	wt	1-4mut
Cabo Delgado	2015	A	A	K	triple	wt	1-4mut
Tete	2018	[A/F]	A	K	triple	wt	1-4mut
Cabo Delgado	2018	A	A	K	triple	wt	1-4mut
Cabo Delgado	2018	A	A	K	triple	wt	1-4mut
Cabo Delgado	2018	[S/C]	A	K	triple	wt	1-4mut
Cabo Delgado	2015	S	A	K	triple	wt	1-4mut
Cabo Delgado	2018	H	A	K	triple	wt	1-4mut
Cabo Delgado	2018	S	A	K	triple	wt	1-4mut
Cabo Delgado	2018	H	A	K	triple	wt	1-4mut
Cabo Delgado	2015	[S/A]	A	K	triple	wt	1-4mut
Maputo	2018	S	A	K	triple	wt	1-4mut
Cabo Delgado	2018	S	A	K	triple	wt	1-4mut
Cabo Delgado	2018	F	A	K	triple	wt	1-4mut
Cabo Delgado	2015	F	A	K	triple	wt	1-4mut
Cabo Delgado	2015	S	A	K	triple	wt	1-4mut
Maputo	2015	S	A	K	triple	wt	1-4mut
Cabo Delgado	2018	A	A	K	triple	wt	1-4mut
Zambezia	2018	S	A	K	triple	wt	1-4mut
Cabo Delgado	2018	A	A	K	triple	wt	1-4mut
Zambezia	2018	S	A	K	triple	wt	1-4mut
Tete	2015	S	A	K	triple	wt	1-4mut
Maputo	2018	S	G	K	triple	Single	1-4mut
Maputo	2018	A	G	K	triple	Single	1-4mut
Inhambane	2018	S	G	K	triple	Single	1-4mut
Sofala	2015	S	G	K	triple	Single	1-4mut
Gaza	2018	S	G	E	triple	Double	quint
Zambezia	2018	S	G	E	triple	Double	quint
Gaza	2018	S	G	E	triple	Double	quint
Tete	2015	S	G	E	triple	Double	quint
Maputo	2018	S	G	E	triple	Double	quint
Maputo	2018	S	G	E	triple	Double	quint
Inhambane	2018	S	G	E	triple	Double	quint
Inhambane	2018	S	G	E	triple	Double	quint
Cabo Delgado	2018	S	G	E	triple	Double	quint
Inhambane	2018	S	G	E	triple	Double	quint
Maputo	2018	S	G	E	triple	Double	quint
Maputo	2015	S	G	E	triple	Double	quint
Maputo	2018	S	G	E	triple	Double	quint
Inhambane	2018	S	G	E	triple	Double	quint
Gaza	2018	S	G	E	triple	Double	quint
Inhambane	2018	S	G	E	triple	Double	quint
Zambezia	2018	S	G	E	triple	Double	quint
Tete	2018	S	G	E	triple	Double	quint
Cabo Delgado	2018	S	G	E	triple	Double	quint
Maputo	2018	S	G	E	triple	Double	quint
Inhambane	2018	S	G	E	triple	Double	quint
Zambezia	2018	S	G	E	triple	Double	quint
Gaza	2018	S	G	E	triple	Double	quint
Cabo Delgado	2018	S	G	E	triple	Double	quint
Gaza	2015	S	G	E	triple	Double	quint
Inhambane	2018	S	G	E	triple	Double	quint
Tete	2018	S	G	E	triple	Double	quint
Inhambane	2018	S	G	E	triple	Double	quint
Sofala	2015	S	G	E	triple	Double	quint
Inhambane	2018	S	G	E	triple	Double	quint
Cabo Delgado	2015	S	G	E	triple	Double	quint
Cabo Delgado	2018	S	G	E	triple	Double	quint
Sofala	2015	S	G	E	triple	Double	quint
Maputo	2015	S	G	E	triple	Double	quint
Cabo Delgado	2018	S	G	E	triple	Double	quint
Tete	2018	S	G	E	triple	Double	quint
Zambezia	2018	S	G	E	triple	Double	quint
Maputo	2018	S	G	E	triple	Double	quint
Maputo	2018	S	G	E	triple	Double	quint
Maputo	2018	S	G	E	triple	Double	quint
Cabo Delgado	2018	S	G	E	triple	Double	quint
Tete	2018	S	G	E	triple	Double	quint
Cabo Delgado	2015	S	G	E	triple	Double	quint
Gaza	2018	S	G	E	triple	Double	quint
Inhambane	2018	S	G	E	triple	Double	quint
Cabo Delgado	2018	S	G	E	triple	Double	quint
Cabo Delgado	2018	S	G	E	triple	Double	quint
Gaza	2015	S	G	E	triple	Double	quint
Gaza	2015	S	G	E	triple	Double	quint
Maputo	2018	S	G	E	triple	Double	quint
Maputo	2018	S	G	E	triple	Double	quint
Tete	2018	S	G	E	triple	Double	quint
Maputo	2018	S	G	E	triple	Double	quint
Maputo	2015	S	G	E	triple	Double	quint
Inhambane	2018	S	G	E	triple	Double	quint
Cabo Delgado	2018	S	G	E	triple	Double	quint
Zambezia	2018	S	G	E	triple	Double	quint
Tete	2018	S	G	E	triple	Double	quint
Cabo Delgado	2015	S	G	E	triple	Double	quint
Maputo	2018	S	G	E	triple	Double	quint
Inhambane	2018	S	G	E	triple	Double	quint
Inhambane	2018	S	G	E	triple	Double	quint
Tete	2018	S	G	E	triple	Double	quint
Inhambane	2018	S	G	E	triple	Double	quint
Gaza	2018	S	G	E	triple	Double	quint
Maputo	2015	S	G	E	triple	Double	quint
Zambezia	2018	S	G	E	triple	Double	quint
Inhambane	2018	S	G	E	triple	Double	quint
Tete	2015	S	G	E	triple	Double	quint
Maputo	2018	S	G	E	triple	Double	quint
Tete	2015	S	G	E	triple	Double	quint
Inhambane	2018	S	G	E	triple	Double	quint
Maputo	2018	S	G	E	triple	Double	quint
Maputo	2018	S	G	E	triple	Double	quint
Inhambane	2018	S	G	E	triple	Double	quint
Maputo	2018	S	G	E	triple	Double	quint
Gaza	2018	S	G	E	triple	Double	quint
Gaza	2018	S	G	E	triple	Double	quint
Cabo Delgado	2015	S	G	E	triple	Double	quint
Zambezia	2018	S	G	E	triple	Double	quint
Inhambane	2018	S	G	E	triple	Double	quint
Cabo Delgado	2015	S	G	E	triple	Double	quint
Inhambane	2018	S	G	E	triple	Double	quint
Cabo Delgado	2018	S	G	E	triple	Double	quint
Cabo Delgado	2018	S	G	E	triple	Double	quint
Cabo Delgado	2018	S	G	E	triple	Double	quint
Inhambane	2018	S	G	E	triple	Double	quint
Maputo	2018	S	G	E	triple	Double	quint
Cabo Delgado	2018	S	G	E	triple	Double	quint
Inhambane	2018	S	G	E	triple	Double	quint
Maputo	2015	S	G	E	triple	Double	quint
Cabo Delgado	2018	S	G	E	triple	Double	quint
Maputo	2018	S	G	E	triple	Double	quint
Inhambane	2018	S	G	E	triple	Double	quint
Gaza	2018	S	G	E	triple	Double	quint
Gaza	2018	S	G	E	triple	Double	quint
Zambezia	2018	S	G	E	triple	Double	quint
Zambezia	2018	S	G	E	triple	Double	quint
Gaza	2018	S	G	E	triple	Double	quint
Zambezia	2018	S	G	E	triple	Double	quint
Tete	2015	S	G	E	triple	Double	quint
Gaza	2015	S	G	E	triple	Double	quint
Cabo Delgado	2018	S	G	E	triple	Double	quint
Maputo	2018	S	G	E	triple	Double	quint
Gaza	2018	S	G	E	triple	Double	quint
Inhambane	2018	S	G	E	triple	Double	quint
Maputo	2018	S	G	E	triple	Double	quint
Cabo Delgado	2018	S	G	E	triple	Double	quint
Zambezia	2018	S	G	E	triple	Double	quint
Zambezia	2018	S	G	E	triple	Double	quint
Tete	2015	S	G	E	triple	Double	quint
Zambezia	2018	S	G	E	triple	Double	quint
Tete	2015	S	G	E	triple	Double	quint
Tete	2018	S	G	E	triple	Double	quint
Zambezia	2018	S	G	E	triple	Double	quint
Zambezia	2018	S	G	E	triple	Double	quint
Gaza	2015	S	G	E	triple	Double	quint
Maputo	2015	S	G	E	triple	Double	quint
Inhambane	2018	S	G	E	triple	Double	quint
Gaza	2015	S	G	E	triple	Double	quint
Inhambane	2018	S	G	E	triple	Double	quint
Gaza	2018	S	G	E	triple	Double	quint
Maputo	2018	S	G	E	triple	Double	quint
Maputo	2015	S	G	E	triple	Double	quint
Maputo	2018	S	G	E	triple	Double	quint
Inhambane	2018	S	G	E	triple	Double	quint
Inhambane	2018	S	G	E	triple	Double	quint
Zambezia	2018	S	G	E	triple	Double	quint
Inhambane	2018	S	G	E	triple	Double	quint
Tete	2018	S	G	E	triple	Double	quint
Tete	2018	S	G	E	triple	Double	quint
Inhambane	2018	S	G	E	triple	Double	quint
Gaza	2018	S	G	E	triple	Double	quint
Maputo	2015	S	G	E	triple	Double	quint
Inhambane	2018	S	G	E	triple	Double	quint
Maputo	2018	S	G	E	triple	Double	quint
Cabo Delgado	2018	S	G	E	triple	Double	quint
Maputo	2018	S	G	E	triple	Double	quint
Cabo Delgado	2015	S	G	E	triple	Double	quint
Sofala	2015	S	G	E	triple	Double	quint
Inhambane	2018	S	G	E	triple	Double	quint
Gaza	2015	S	G	E	triple	Double	quint
Tete	2018	S	G	E	triple	Double	quint
Inhambane	2018	S	G	E	triple	Double	quint
Inhambane	2018	S	G	E	triple	Double	quint
Cabo Delgado	2018	S	G	E	triple	Double	quint
Tete	2018	S	G	E	triple	Double	quint
Tete	2015	S	G	E	triple	Double	quint
Maputo	2018	S	G	E	triple	Double	quint
Inhambane	2018	S	G	E	triple	Double	quint
Maputo	2018	S	G	E	triple	Double	quint
Tete	2015	S	G	E	triple	Double	quint
Cabo Delgado	2018	S	G	E	triple	Double	quint
Maputo	2018	S	G	E	triple	Double	quint
Inhambane	2018	S	G	E	triple	Double	quint
Maputo	2018	S	G	E	triple	Double	quint
Maputo	2018	S	G	E	triple	Double	quint
Cabo Delgado	2018	S	G	E	triple	Double	quint
Maputo	2018	S	G	E	triple	Double	quint
Gaza	2018	S	G	E	triple	Double	quint
Tete	2015	S	G	E	triple	Double	quint
Maputo	2018	S	G	E	triple	Double	quint
Inhambane	2018	S	G	E	triple	Double	quint
Inhambane	2018	S	G	E	triple	Double	quint
Cabo Delgado	2018	S	G	E	triple	Double	quint
Inhambane	2018	S	G	E	triple	Double	quint
Gaza	2015	S	G	E	triple	Double	quint
Zambezia	2018	S	G	E	triple	Double	quint
Zambezia	2018	S	G	E	triple	Double	quint
Cabo Delgado	2018	S	G	E	triple	Double	quint
Cabo Delgado	2018	S	G	E	triple	Double	quint
Tete	2018	S	G	E	triple	Double	quint
Cabo Delgado	2015	S	G	E	triple	Double	quint
Inhambane	2018	S	G	E	triple	Double	quint
Inhambane	2018	S	G	E	triple	Double	quint
Maputo	2015	S	G	E	triple	Double	quint
Inhambane	2018	S	G	E	triple	Double	quint
Maputo	2018	S	G	E	triple	Double	quint
Zambezia	2018	S	G	E	triple	Double	quint
Gaza	2018	S	G	E	triple	Double	quint
Maputo	2018	S	G	E	triple	Double	quint
Inhambane	2018	S	G	E	triple	Double	quint
Maputo	2018	S	G	E	triple	Double	quint
Gaza	2018	S	G	E	triple	Double	quint
Maputo	2018	S	G	E	triple	Double	quint
Zambezia	2018	S	G	E	triple	Double	quint
Maputo	2018	S	G	E	triple	Double	quint
Maputo	2018	S	G	E	triple	Double	quint
Inhambane	2018	S	G	E	triple	Double	quint
Cabo Delgado	2018	S	G	E	triple	Double	quint
Maputo	2018	S	G	E	triple	Double	quint
Gaza	2018	S	G	E	triple	Double	quint
Maputo	2018	S	G	E	triple	Double	quint
Maputo	2018	S	G	E	triple	Double	quint
Maputo	2018	S	G	E	triple	Double	quint
Maputo	2015	S	G	E	triple	Double	quint
Tete	2018	S	G	E	triple	Double	quint
Maputo	2018	S	G	E	triple	Double	quint
Gaza	2015	S	G	E	triple	Double	quint
Gaza	2018	S	G	E	triple	Double	quint
Inhambane	2018	S	G	E	triple	Double	quint
Cabo Delgado	2015	S	G	E	triple	Double	quint
Cabo Delgado	2018	S	G	E	triple	Double	quint
Zambezia	2018	S	G	E	triple	Double	quint
Gaza	2018	S	G	E	triple	Double	quint
Maputo	2015	S	G	E	triple	Double	quint
Tete	2015	S	G	E	triple	Double	quint
Inhambane	2018	S	G	E	triple	Double	quint
Maputo	2015	S	G	E	triple	Double	quint
Maputo	2018	S	G	E	triple	Double	quint
Maputo	2018	S	G	E	triple	Double	quint
Zambezia	2018	S	G	E	triple	Double	quint
Maputo	2018	S	G	E	triple	Double	quint
Cabo Delgado	2018	S	G	E	triple	Double	quint
Cabo Delgado	2018	S	G	E	triple	Double	quint
Tete	2015	S	G	E	triple	Double	quint
Inhambane	2018	S	G	E	triple	Double	quint
Inhambane	2018	S	G	E	triple	Double	quint
Zambezia	2018	S	G	E	triple	Double	quint
Inhambane	2018	S	G	E	triple	Double	quint
Gaza	2018	S	G	E	triple	Double	quint
Maputo	2018	S	G	E	triple	Double	quint
Maputo	2018	S	G	E	triple	Double	quint
Gaza	2018	S	G	E	triple	Double	quint
Tete	2015	S	G	E	triple	Double	quint
Tete	2018	S	G	E	triple	Double	quint
Inhambane	2018	S	G	E	triple	Double	quint
Zambezia	2018	S	G	E	triple	Double	quint
Sofala	2015	S	G	E	triple	Double	quint
Zambezia	2018	S	G	E	triple	Double	quint
Inhambane	2018	S	G	E	triple	Double	quint
Maputo	2018	S	G	E	triple	Double	quint
Maputo	2018	S	G	E	triple	Double	quint
Maputo	2015	S	G	E	triple	Double	quint
Maputo	2018	S	G	E	triple	Double	quint
Maputo	2018	S	G	E	triple	Double	quint
Maputo	2018	S	G	E	triple	Double	quint
Cabo Delgado	2015	S	G	E	triple	Double	quint
Gaza	2018	S	G	E	triple	Double	quint
Cabo Delgado	2018	S	G	E	triple	Double	quint
Tete	2015	S	G	E	triple	Double	quint
Gaza	2018	S	G	E	triple	Double	quint
Gaza	2018	S	G	E	triple	Double	quint
Maputo	2015	S	G	E	triple	Double	quint
Cabo Delgado	2018	S	G	E	triple	Double	quint
Tete	2015	S	G	E	triple	Double	quint
Maputo	2018	S	G	E	triple	Double	quint
Inhambane	2018	S	G	E	triple	Double	quint
Gaza	2018	S	G	E	triple	Double	quint
Maputo	2018	S	G	E	triple	Double	quint
Tete	2018	S	G	E	triple	Double	quint
Maputo	2018	S	G	E	triple	Double	quint
Inhambane	2018	S	G	E	triple	Double	quint
Maputo	2018	S	G	E	triple	Double	quint
Inhambane	2018	S	G	E	triple	Double	quint
Tete	2015	S	G	E	triple	Double	quint
Maputo	2018	S	G	E	triple	Double	quint
Sofala	2015	S	G	E	triple	Double	quint
Sofala	2015	S	G	E	triple	Double	quint
Maputo	2018	S	G	E	triple	Double	quint
Cabo Delgado	2018	S	G	E	triple	Double	quint
Zambezia	2018	S	G	E	triple	Double	quint
Gaza	2018	S	G	E	triple	Double	quint
Cabo Delgado	2015	S	G	E	triple	Double	quint
Inhambane	2018	S	G	E	triple	Double	quint
Gaza	2018	S	G	E	triple	Double	quint
Maputo	2018	S	G	E	triple	Double	quint
Zambezia	2018	S	G	E	triple	Double	quint
Inhambane	2018	S	G	E	triple	Double	quint
Maputo	2018	S	G	E	triple	Double	quint
Tete	2015	S	G	E	triple	Double	quint
Zambezia	2018	S	G	E	triple	Double	quint
Zambezia	2018	S	G	E	triple	Double	quint
Cabo Delgado	2018	S	G	E	triple	Double	quint
Gaza	2015	S	G	E	triple	Double	quint
Tete	2015	S	G	E	triple	Double	quint
Gaza	2015	S	G	E	triple	Double	quint
Inhambane	2018	S	G	E	triple	Double	quint
Maputo	2018	S	G	E	triple	Double	quint
Maputo	2015	S	G	E	triple	Double	quint
Maputo	2018	S	G	E	triple	Double	quint
Gaza	2015	S	G	E	triple	Double	quint
Tete	2018	S	G	E	triple	Double	quint
Inhambane	2018	S	G	E	triple	Double	quint
Maputo	2018	S	G	E	triple	Double	quint
Maputo	2018	S	G	E	triple	Double	quint
Zambezia	2018	S	G	E	triple	Double	quint
Gaza	2015	S	G	E	triple	Double	quint
Inhambane	2018	S	G	E	triple	Double	quint
Cabo Delgado	2018	S	G	E	triple	Double	quint
Tete	2018	S	G	E	triple	Double	quint
Gaza	2015	S	G	E	triple	Double	quint
Maputo	2018	S	G	E	triple	Double	quint
Gaza	2018	S	G	E	triple	Double	quint
Maputo	2018	S	G	E	triple	Double	quint
Zambezia	2018	S	G	E	triple	Double	quint
Gaza	2018	S	G	E	triple	Double	quint
Zambezia	2018	S	G	E	triple	Double	quint
Maputo	2015	S	G	E	triple	Double	quint
Gaza	2015	S	G	E	triple	Double	quint
Inhambane	2018	S	G	E	triple	Double	quint
Tete	2015	S	G	E	triple	Double	quint
Inhambane	2018	S	G	E	triple	Double	quint
Zambezia	2018	S	G	E	triple	Double	quint
Gaza	2018	S	G	E	triple	Double	quint
Gaza	2015	S	G	E	triple	Double	quint
Gaza	2018	S	G	E	triple	Double	quint
Maputo	2018	S	G	E	triple	Double	quint
Inhambane	2018	S	G	E	triple	Double	quint
Tete	2018	S	G	E	triple	Double	quint
Inhambane	2018	S	G	E	triple	Double	quint
Inhambane	2018	S	G	E	triple	Double	quint
Inhambane	2018	S	G	E	triple	Double	quint
Maputo	2018	S	G	E	triple	Double	quint
Inhambane	2018	S	G	E	triple	Double	quint
Gaza	2018	S	G	E	triple	Double	quint
Inhambane	2018	S	G	E	triple	Double	quint
Maputo	2018	S	G	E	triple	Double	quint
Maputo	2018	S	G	E	triple	Double	quint
Inhambane	2018	S	G	E	triple	Double	quint
Tete	2015	S	G	E	triple	Double	quint
Gaza	2018	S	G	E	triple	Double	quint
Inhambane	2018	S	G	E	triple	Double	quint
Inhambane	2018	S	G	E	triple	Double	quint
Zambezia	2018	S	G	E	triple	Double	quint
Maputo	2018	S	G	E	triple	Double	quint
Inhambane	2018	S	G	E	triple	Double	quint
Tete	2015	S	G	E	triple	Double	quint
Gaza	2015	S	G	E	triple	Double	quint
Maputo	2018	S	G	E	triple	Double	quint
Gaza	2018	S	G	E	triple	Double	quint
Maputo	2018	S	G	E	triple	Double	quint
Maputo	2018	S	G	E	triple	Double	quint
Tete	2018	S	G	E	triple	Double	quint
Maputo	2018	S	G	E	triple	Double	quint
Inhambane	2018	S	G	E	triple	Double	quint
Inhambane	2018	S	G	E	triple	Double	quint
Gaza	2018	S	G	E	triple	Double	quint
Gaza	2015	S	G	E	triple	Double	quint
Gaza	2018	S	G	E	triple	Double	quint
Maputo	2018	S	G	E	triple	Double	quint
Zambezia	2018	S	G	E	triple	Double	quint
Gaza	2015	S	G	E	triple	Double	quint
Zambezia	2018	S	G	E	triple	Double	quint
Maputo	2018	S	G	E	triple	Double	quint
Gaza	2018	S	G	E	triple	Double	quint
Tete	2015	S	G	E	triple	Double	quint
Zambezia	2018	S	G	E	triple	Double	quint
Gaza	2015	S	G	E	triple	Double	quint
Zambezia	2018	S	G	E	triple	Double	quint
Maputo	2015	S	G	E	triple	Double	quint
Maputo	2018	S	G	E	triple	Double	quint
Maputo	2018	S	G	E	triple	Double	quint
Tete	2018	S	G	E	triple	Double	quint
Cabo Delgado	2018	S	G	E	triple	Double	quint
Gaza	2015	S	G	E	triple	Double	quint
Gaza	2018	S	G	E	triple	Double	quint
Maputo	2015	S	G	E	triple	Double	quint
Inhambane	2018	S	G	E	triple	Double	quint
Maputo	2018	S	G	E	triple	Double	quint
Cabo Delgado	2018	S	G	E	triple	Double	quint
Tete	2018	S	G	E	triple	Double	quint
Zambezia	2018	S	G	E	triple	Double	quint
Inhambane	2018	S	G	E	triple	Double	quint
Maputo	2018	S	G	E	triple	Double	quint
Maputo	2018	S	G	E	triple	Double	quint
Sofala	2015	S	G	E	triple	Double	quint
Inhambane	2018	S	G	E	triple	Double	quint
Inhambane	2018	S	G	E	triple	Double	quint
Inhambane	2018	S	G	E	triple	Double	quint
Tete	2015	S	G	E	triple	Double	quint
Maputo	2015	S	G	E	triple	Double	quint
Maputo	2015	S	G	E	triple	Double	quint
Inhambane	2018	S	G	E	triple	Double	quint
Maputo	2018	S	G	E	triple	Double	quint
Maputo	2018	S	G	E	triple	Double	quint
Inhambane	2018	S	G	E	triple	Double	quint
Inhambane	2018	S	G	E	triple	Double	quint
Maputo	2018	S	G	E	triple	Double	quint
Maputo	2018	S	G	E	triple	Double	quint
Cabo Delgado	2018	S	G	E	triple	Double	quint
Tete	2018	S	G	E	triple	Double	quint
Zambezia	2018	S	G	E	triple	Double	quint
Inhambane	2018	S	G	E	triple	Double	quint
Maputo	2018	S	G	E	triple	Double	quint
Inhambane	2018	S	G	E	triple	Double	quint
Maputo	2018	S	G	E	triple	Double	quint
Inhambane	2018	S	G	E	triple	Double	quint
Maputo	2018	S	G	E	triple	Double	quint
Maputo	2018	S	G	E	triple	Double	quint
Gaza	2018	S	G	E	triple	Double	quint
Inhambane	2018	S	G	E	triple	Double	quint
Sofala	2015	S	G	E	triple	Double	quint
Tete	2015	S	G	E	triple	Double	quint
Gaza	2018	S	G	E	triple	Double	quint
Cabo Delgado	2018	S	G	E	triple	Double	quint
Maputo	2018	S	G	E	triple	Double	quint
Inhambane	2018	S	G	E	triple	Double	quint
Cabo Delgado	2018	S	G	E	triple	Double	quint
Maputo	2018	S	G	E	triple	Double	quint
Tete	2018	S	G	E	triple	Double	quint
Inhambane	2018	S	G	E	triple	Double	quint
Gaza	2018	S	G	E	triple	Double	quint
Gaza	2015	S	G	E	triple	Double	quint
Gaza	2018	S	G	E	triple	Double	quint
Zambezia	2018	S	G	E	triple	Double	quint
Maputo	2018	S	G	E	triple	Double	quint
Maputo	2015	S	G	E	triple	Double	quint
Inhambane	2018	S	G	E	triple	Double	quint
Gaza	2018	S	G	E	triple	Double	quint
Gaza	2015	S	G	E	triple	Double	quint
Inhambane	2018	S	G	E	triple	Double	quint
Cabo Delgado	2018	S	G	E	triple	Double	quint
Maputo	2018	S	G	E	triple	Double	quint
Zambezia	2018	S	G	E	triple	Double	quint
Tete	2018	S	G	E	triple	Double	quint
Inhambane	2018	S	G	E	triple	Double	quint
Inhambane	2018	S	G	E	triple	Double	quint
Maputo	2018	S	G	E	triple	Double	quint
Maputo	2018	S	G	E	triple	Double	quint
Tete	2018	S	G	E	triple	Double	quint
Inhambane	2018	S	G	E	triple	Double	quint
Gaza	2018	S	G	E	triple	Double	quint
Cabo Delgado	2018	S	G	E	triple	Double	quint
Inhambane	2018	S	G	E	triple	Double	quint
Inhambane	2018	S	G	E	triple	Double	quint
Maputo	2018	S	G	E	triple	Double	quint
Maputo	2015	S	G	E	triple	Double	quint
Maputo	2018	S	G	E	triple	Double	quint
Inhambane	2018	S	G	E	triple	Double	quint
Gaza	2018	S	G	E	triple	Double	quint
Maputo	2015	S	G	E	triple	Double	quint
Zambezia	2018	S	G	E	triple	Double	quint
Zambezia	2018	S	G	E	triple	Double	quint
Gaza	2015	S	G	E	triple	Double	quint
Maputo	2018	S	G	E	triple	Double	quint
Maputo	2018	S	G	E	triple	Double	quint
Inhambane	2018	S	G	E	triple	Double	quint
Maputo	2018	S	G	E	triple	Double	quint
Maputo	2015	S	G	E	triple	Double	quint
Inhambane	2018	S	G	E	triple	Double	quint
Maputo	2018	S	G	E	triple	Double	quint
Inhambane	2018	S	G	E	triple	Double	quint
Zambezia	2018	S	G	E	triple	Double	quint
Maputo	2018	S	G	E	triple	Double	quint
Inhambane	2018	S	G	E	triple	Double	quint
Maputo	2018	S	G	E	triple	Double	quint
Gaza	2018	S	G	E	triple	Double	quint
Maputo	2015	S	G	E	triple	Double	quint
Gaza	2015	S	G	E	triple	Double	quint
Gaza	2015	S	G	E	triple	Double	quint
Gaza	2018	S	G	E	triple	Double	quint
Cabo Delgado	2018	S	G	E	triple	Double	quint
Inhambane	2018	S	G	E	triple	Double	quint
Gaza	2015	S	G	E	triple	Double	quint
Inhambane	2018	S	G	E	triple	Double	quint
Maputo	2018	S	G	E	triple	Double	quint
Cabo Delgado	2018	S	G	E	triple	Double	quint
Gaza	2015	S	G	E	triple	Double	quint
Gaza	2015	S	G	E	triple	Double	quint
Maputo	2018	S	G	E	triple	Double	quint
Maputo	2015	S	G	E	triple	Double	quint
Maputo	2018	S	G	E	triple	Double	quint
Gaza	2018	S	G	E	triple	Double	quint
Maputo	2018	S	G	E	triple	Double	quint
Maputo	2018	S	G	E	triple	Double	quint
Zambezia	2018	S	G	E	triple	Double	quint
Cabo Delgado	2018	S	G	E	triple	Double	quint
Maputo	2015	S	G	E	triple	Double	quint
Inhambane	2018	S	G	E	triple	Double	quint
Zambezia	2018	S	G	E	triple	Double	quint
Gaza	2015	S	G	E	triple	Double	quint
Zambezia	2018	S	G	E	triple	Double	quint
Inhambane	2018	S	G	E	triple	Double	quint
Tete	2015	S	G	E	triple	Double	quint
Inhambane	2018	S	G	E	triple	Double	quint
Maputo	2015	S	G	E	triple	Double	quint
Inhambane	2018	S	G	E	triple	Double	quint
Maputo	2018	S	G	E	triple	Double	quint
Gaza	2018	S	G	E	triple	Double	quint
Inhambane	2018	S	G	E	triple	Double	quint
Zambezia	2018	S	G	E	triple	Double	quint
Gaza	2018	S	G	E	triple	Double	quint
Inhambane	2018	S	G	E	triple	Double	quint
Maputo	2015	S	G	E	triple	Double	quint
Zambezia	2018	S	G	E	triple	Double	quint
Gaza	2018	S	G	E	triple	Double	quint
Maputo	2018	S	G	E	triple	Double	quint
Maputo	2018	S	G	E	triple	Double	quint
Maputo	2018	S	G	E	triple	Double	quint
Gaza	2018	S	G	E	triple	Double	quint
Zambezia	2018	S	G	E	triple	Double	quint
Maputo	2018	S	G	E	triple	Double	quint
Gaza	2018	S	G	E	triple	Double	quint
Gaza	2018	S	G	E	triple	Double	quint
Gaza	2018	S	G	E	triple	Double	quint
Gaza	2018	S	G	E	triple	Double	quint
Maputo	2015	S	G	E	triple	Double	quint
Gaza	2018	S	G	E	triple	Double	quint
Maputo	2018	S	G	E	triple	Double	quint
Maputo	2015	S	G	E	triple	Double	quint
Gaza	2015	S	G	E	triple	Double	quint
Gaza	2018	S	G	E	triple	Double	quint
Tete	2018	S	G	E	triple	Double	quint
Inhambane	2018	S	G	E	triple	Double	quint
Sofala	2015	S	G	E	triple	Double	quint
Gaza	2018	S	G	E	triple	Double	quint
Sofala	2015	S	G	E	triple	Double	quint
Maputo	2018	S	G	E	triple	Double	quint
Maputo	2018	S	G	E	triple	Double	quint
Maputo	2018	S	G	E	triple	Double	quint
Tete	2015	S	G	E	triple	Double	quint
Maputo	2018	S	G	E	triple	Double	quint
Gaza	2018	S	G	E	triple	Double	quint
Maputo	2018	S	G	E	triple	Double	quint
Sofala	2015	S	G	E	triple	Double	quint
Gaza	2015	S	G	E	triple	Double	quint
Tete	2018	S	G	E	triple	Double	quint
Gaza	2018	S	G	E	triple	Double	quint
Maputo	2018	S	G	E	triple	Double	quint
Cabo Delgado	2018	S	G	E	triple	Double	quint
Tete	2018	S	G	E	triple	Double	quint
Inhambane	2018	S	G	E	triple	Double	quint
Maputo	2018	S	G	E	triple	Double	quint
Inhambane	2018	S	G	E	triple	Double	quint
Maputo	2015	S	G	E	triple	Double	quint
Gaza	2018	S	G	E	triple	Double	quint
Maputo	2015	S	G	E	triple	Double	quint
Cabo Delgado	2018	S	G	E	triple	Double	quint
Inhambane	2018	S	G	E	triple	Double	quint
Maputo	2015	S	G	E	triple	Double	quint
Cabo Delgado	2018	S	G	E	triple	Double	quint
Maputo	2018	S	G	E	triple	Double	quint
Cabo Delgado	2018	S	G	E	triple	Double	quint
Maputo	2018	S	G	E	triple	Double	quint
Zambezia	2018	S	G	E	triple	Double	quint
Inhambane	2018	S	G	E	triple	Double	quint
Tete	2015	S	G	E	triple	Double	quint
Gaza	2015	S	G	E	triple	Double	quint
Tete	2018	S	G	E	triple	Double	quint
Zambezia	2018	S	G	E	triple	Double	quint
Inhambane	2018	S	G	E	triple	Double	quint
Maputo	2018	S	G	E	triple	Double	quint
Inhambane	2018	S	G	E	triple	Double	quint
Gaza	2018	S	G	E	triple	Double	quint
Tete	2015	S	G	E	triple	Double	quint
Inhambane	2018	S	G	E	triple	Double	quint
Gaza	2015	S	G	E	triple	Double	quint
Tete	2018	S	G	E	triple	Double	quint
Gaza	2018	S	G	E	triple	Double	quint
Maputo	2018	S	G	E	triple	Double	quint
Gaza	2015	S	G	E	triple	Double	quint
Maputo	2015	S	G	E	triple	Double	quint
Inhambane	2018	S	G	E	triple	Double	quint
Inhambane	2018	S	G	E	triple	Double	quint
Maputo	2018	S	G	E	triple	Double	quint
Maputo	2018	S	G	E	triple	Double	quint
Inhambane	2018	S	G	E	triple	Double	quint
Inhambane	2018	S	G	E	triple	Double	quint
Gaza	2015	S	G	E	triple	Double	quint
Zambezia	2018	S	G	E	triple	Double	quint
Tete	2018	S	G	E	triple	Double	quint
Tete	2018	S	G	E	triple	Double	quint
Cabo Delgado	2018	S	G	E	triple	Double	quint
Inhambane	2018	S	G	E	triple	Double	quint
Inhambane	2018	S	G	E	triple	Double	quint
Maputo	2018	S	G	E	triple	Double	quint
Maputo	2018	S	G	E	triple	Double	quint
Maputo	2018	S	G	E	triple	Double	quint
Gaza	2018	S	G	E	triple	Double	quint
Maputo	2018	S	G	E	triple	Double	quint
Gaza	2015	S	G	E	triple	Double	quint
Maputo	2018	S	G	E	triple	Double	quint
Inhambane	2018	S	G	E	triple	Double	quint
Maputo	2018	S	G	E	triple	Double	quint
Inhambane	2018	S	G	E	triple	Double	quint
Zambezia	2018	S	G	E	triple	Double	quint
Cabo Delgado	2018	S	G	E	triple	Double	quint
Zambezia	2018	S	G	E	triple	Double	quint
Gaza	2018	S	G	E	triple	Double	quint
Inhambane	2018	S	G	E	triple	Double	quint
Sofala	2015	S	G	E	triple	Double	quint
Maputo	2018	S	G	E	triple	Double	quint
Cabo Delgado	2015	S	G	E	triple	Double	quint
Maputo	2018	S	G	E	triple	Double	quint
Inhambane	2018	S	G	E	triple	Double	quint
Maputo	2018	S	G	E	triple	Double	quint
Maputo	2018	S	G	E	triple	Double	quint
Gaza	2018	S	G	E	triple	Double	quint
Tete	2015	S	G	E	triple	Double	quint
Tete	2018	S	G	E	triple	Double	quint
Gaza	2018	S	G	E	triple	Double	quint
Gaza	2015	S	G	E	triple	Double	quint
Maputo	2015	S	G	E	triple	Double	quint
Inhambane	2018	S	G	E	triple	Double	quint
Maputo	2018	S	G	E	triple	Double	quint
Tete	2015	S	G	E	triple	Double	quint
Tete	2018	S	G	E	triple	Double	quint
Maputo	2018	S	G	E	triple	Double	quint
Tete	2018	S	G	E	triple	Double	quint
Zambezia	2018	S	G	E	triple	Double	quint
Tete	2018	S	G	E	triple	Double	quint
Zambezia	2018	S	G	E	triple	Double	quint
Maputo	2015	S	G	E	triple	Double	quint
Maputo	2018	S	G	E	triple	Double	quint
Maputo	2018	S	G	E	triple	Double	quint
Maputo	2018	S	G	E	triple	Double	quint
Cabo Delgado	2018	S	G	E	triple	Double	quint
Cabo Delgado	2015	S	G	E	triple	Double	quint
Maputo	2018	S	G	E	triple	Double	quint
Maputo	2018	S	G	E	triple	Double	quint
Maputo	2018	S	G	E	triple	Double	quint
Tete	2018	S	G	E	triple	Double	quint
Zambezia	2018	S	G	E	triple	Double	quint
Sofala	2015	S	G	E	triple	Double	quint
Inhambane	2018	S	G	E	triple	Double	quint
Gaza	2018	S	G	E	triple	Double	quint
Inhambane	2018	S	G	E	triple	Double	quint
Maputo	2018	S	G	E	triple	Double	quint
Tete	2018	S	G	E	triple	Double	quint
Maputo	2018	S	G	E	triple	Double	quint
Maputo	2018	S	G	E	triple	Double	quint
Gaza	2018	S	G	E	triple	Double	quint
Inhambane	2018	S	G	E	triple	Double	quint
Sofala	2015	S	G	E	triple	Double	quint
Gaza	2015	S	G	E	triple	Double	quint
Maputo	2018	S	G	E	triple	Double	quint
Maputo	2018	S	G	E	triple	Double	quint
Maputo	2018	S	G	E	triple	Double	quint
Maputo	2018	S	G	E	triple	Double	quint
Maputo	2018	S	G	E	triple	Double	quint
Maputo	2015	S	G	E	triple	Double	quint
Inhambane	2018	S	G	E	triple	Double	quint
Inhambane	2018	S	G	E	triple	Double	quint
Inhambane	2018	S	G	E	triple	Double	quint
Zambezia	2018	S	G	E	triple	Double	quint
Maputo	2018	S	G	E	triple	Double	quint
Sofala	2015	S	G	E	triple	Double	quint
Gaza	2015	S	G	E	triple	Double	quint
Cabo Delgado	2018	S	G	E	triple	Double	quint
Zambezia	2018	S	G	E	triple	Double	quint
Inhambane	2018	S	G	E	triple	Double	quint
Inhambane	2018	S	G	E	triple	Double	quint
Cabo Delgado	2015	S	G	E	triple	Double	quint
Maputo	2018	S	G	E	triple	Double	quint
Zambezia	2018	S	G	E	triple	Double	quint
Inhambane	2018	S	G	E	triple	Double	quint
Sofala	2015	S	G	E	triple	Double	quint
Inhambane	2018	S	G	E	triple	Double	quint
Tete	2018	S	G	E	triple	Double	quint
Cabo Delgado	2018	S	G	E	triple	Double	quint
Gaza	2015	S	G	E	triple	Double	quint
Maputo	2018	S	G	E	triple	Double	quint
Cabo Delgado	2015	S	G	E	triple	Double	quint
Sofala	2015	S	G	E	triple	Double	quint
Inhambane	2018	S	G	E	triple	Double	quint
Cabo Delgado	2018	S	G	E	triple	Double	quint
Inhambane	2018	S	G	E	triple	Double	quint
Inhambane	2018	S	G	E	triple	Double	quint
Tete	2018	S	G	E	triple	Double	quint
Cabo Delgado	2015	S	G	E	triple	Double	quint
Maputo	2015	S	G	E	triple	Double	quint
Inhambane	2018	S	G	E	triple	Double	quint
Inhambane	2018	S	G	E	triple	Double	quint
Zambezia	2018	S	G	E	triple	Double	quint
Maputo	2018	S	G	E	triple	Double	quint
Maputo	2018	S	G	E	triple	Double	quint
Gaza	2015	S	G	E	triple	Double	quint
Inhambane	2018	S	G	E	triple	Double	quint
Maputo	2018	S	G	E	triple	Double	quint
Maputo	2015	S	G	E	triple	Double	quint
Maputo	2018	S	G	E	triple	Double	quint
Cabo Delgado	2018	S	G	E	triple	Double	quint
Maputo	2018	S	G	E	triple	Double	quint
Inhambane	2018	S	G	E	triple	Double	quint
Sofala	2015	S	G	E	triple	Double	quint
Maputo	2018	S	G	E	triple	Double	quint
Maputo	2018	S	G	E	triple	Double	quint
Maputo	2018	S	G	E	triple	Double	quint
Gaza	2018	S	G	E	triple	Double	quint
Maputo	2018	S	G	E	triple	Double	quint
Inhambane	2018	S	G	E	triple	Double	quint
Maputo	2018	S	G	E	triple	Double	quint
Maputo	2018	S	G	E	triple	Double	quint
Inhambane	2018	S	G	E	triple	Double	quint
Maputo	2015	S	G	E	triple	Double	quint
Tete	2015	S	G	E	triple	Double	quint
Maputo	2018	S	G	E	triple	Double	quint
Inhambane	2018	S	G	E	triple	Double	quint
Inhambane	2018	S	G	E	triple	Double	quint
Gaza	2018	S	G	E	triple	Double	quint
Tete	2018	S	G	E	triple	Double	quint
Maputo	2018	S	G	E	triple	Double	quint
Maputo	2018	S	G	E	triple	Double	quint
Inhambane	2018	S	G	E	triple	Double	quint
Gaza	2018	S	G	E	triple	Double	quint
Cabo Delgado	2018	S	G	E	triple	Double	quint
Gaza	2018	S	G	E	triple	Double	quint
Maputo	2018	S	G	E	triple	Double	quint
Maputo	2018	S	G	E	triple	Double	quint
Inhambane	2018	S	G	E	triple	Double	quint
Zambezia	2018	S	G	E	triple	Double	quint
Maputo	2015	S	G	E	triple	Double	quint
Maputo	2018	S	G	E	triple	Double	quint
Maputo	2018	S	G	E	triple	Double	quint
Tete	2018	S	G	E	triple	Double	quint
Inhambane	2018	S	G	E	triple	Double	quint
Cabo Delgado	2018	S	G	E	triple	Double	quint
Zambezia	2018	S	G	E	triple	Double	quint
Zambezia	2018	S	G	E	triple	Double	quint
Maputo	2018	S	G	E	triple	Double	quint
Cabo Delgado	2015	S	G	E	triple	Double	quint
Cabo Delgado	2018	S	G	E	triple	Double	quint
Tete	2015	S	G	E	triple	Double	quint
Maputo	2018	S	G	E	triple	Double	quint
Cabo Delgado	2015	S	G	E	triple	Double	quint
Maputo	2018	S	G	E	triple	Double	quint
Sofala	2015	S	G	E	triple	Double	quint
Inhambane	2018	S	G	E	triple	Double	quint
Inhambane	2018	S	G	E	triple	Double	quint
Maputo	2018	S	G	E	triple	Double	quint
Zambezia	2018	S	G	E	triple	Double	quint
Cabo Delgado	2018	S	G	E	triple	Double	quint
Sofala	2015	S	G	E	triple	Double	quint
Inhambane	2018	S	G	E	triple	Double	quint
Maputo	2015	S	G	E	triple	Double	quint
Gaza	2018	S	G	E	triple	Double	quint
Tete	2015	S	G	E	triple	Double	quint
Inhambane	2018	S	G	E	triple	Double	quint
Gaza	2018	S	G	E	triple	Double	quint
Tete	2018	S	G	E	triple	Double	quint
Gaza	2018	S	G	E	triple	Double	quint
Inhambane	2018	S	G	E	triple	Double	quint
Inhambane	2018	S	G	E	triple	Double	quint
Inhambane	2018	S	G	E	triple	Double	quint
Maputo	2018	S	G	E	triple	Double	quint
Inhambane	2018	S	G	E	triple	Double	quint
Maputo	2018	S	G	E	triple	Double	quint
Maputo	2015	S	G	E	triple	Double	quint
Inhambane	2018	S	G	E	triple	Double	quint
Cabo Delgado	2018	S	G	E	triple	Double	quint
Maputo	2018	S	G	E	triple	Double	quint
Cabo Delgado	2018	S	G	E	triple	Double	quint
Gaza	2018	S	G	E	triple	Double	quint
Inhambane	2018	S	G	E	triple	Double	quint
Zambezia	2018	S	G	E	triple	Double	quint
Tete	2018	S	G	E	triple	Double	quint
Tete	2015	S	G	E	triple	Double	quint
Maputo	2018	S	G	E	triple	Double	quint
Inhambane	2018	S	G	E	triple	Double	quint
Maputo	2018	S	G	E	triple	Double	quint
Maputo	2018	S	G	E	triple	Double	quint
Tete	2018	S	G	E	triple	Double	quint
Inhambane	2018	S	G	E	triple	Double	quint
Inhambane	2018	S	G	E	triple	Double	quint
Maputo	2018	S	G	E	triple	Double	quint
Cabo Delgado	2018	S	G	E	triple	Double	quint
Maputo	2018	S	G	E	triple	Double	quint
Zambezia	2018	S	G	E	triple	Double	quint
Maputo	2018	S	G	E	triple	Double	quint
Inhambane	2018	S	G	E	triple	Double	quint
Inhambane	2018	S	G	E	triple	Double	quint
Sofala	2015	S	G	E	triple	Double	quint
Inhambane	2018	S	G	E	triple	Double	quint
Zambezia	2018	S	G	E	triple	Double	quint
Cabo Delgado	2015	S	G	E	triple	Double	quint
Maputo	2018	S	G	E	triple	Double	quint
Inhambane	2018	S	G	E	triple	Double	quint
Zambezia	2018	S	G	E	triple	Double	quint
Maputo	2015	S	G	E	triple	Double	quint
Zambezia	2018	S	G	E	triple	Double	quint
Maputo	2018	S	G	E	triple	Double	quint
Maputo	2018	S	G	E	triple	Double	quint
Inhambane	2018	S	G	E	triple	Double	quint
Cabo Delgado	2018	S	G	E	triple	Double	quint
Maputo	2018	S	G	E	triple	Double	quint
Tete	2018	S	G	E	triple	Double	quint
Cabo Delgado	2018	S	G	E	triple	Double	quint
Inhambane	2018	S	G	E	triple	Double	quint
Maputo	2015	S	G	E	triple	Double	quint
Zambezia	2018	S	G	E	triple	Double	quint
Cabo Delgado	2018	S	G	E	triple	Double	quint
Inhambane	2018	S	G	E	triple	Double	quint
Maputo	2018	S	G	E	triple	Double	quint
Maputo	2018	S	G	E	triple	Double	quint
Maputo	2015	S	G	E	triple	Double	quint
Cabo Delgado	2018	S	G	E	triple	Double	quint
Tete	2018	S	G	E	triple	Double	quint
Inhambane	2018	S	G	E	triple	Double	quint
Tete	2015	S	G	E	triple	Double	quint
Inhambane	2018	S	G	E	triple	Double	quint
Inhambane	2018	S	G	E	triple	Double	quint
Gaza	2018	S	G	E	triple	Double	quint
Cabo Delgado	2018	S	G	E	triple	Double	quint
Sofala	2015	S	G	E	triple	Double	quint
Gaza	2018	S	G	E	triple	Double	quint
Inhambane	2018	S	G	E	triple	Double	quint
Zambezia	2018	S	G	E	triple	Double	quint
Tete	2018	S	G	E	triple	Double	quint
Cabo Delgado	2018	S	G	E	triple	Double	quint
Maputo	2018	S	G	E	triple	Double	quint
Gaza	2015	S	G	E	triple	Double	quint
Maputo	2018	S	G	E	triple	Double	quint
Maputo	2015	S	G	E	triple	Double	quint
Maputo	2018	S	G	E	triple	Double	quint
Tete	2018	S	G	E	triple	Double	quint
Tete	2015	S	G	E	triple	Double	quint
Maputo	2015	S	G	E	triple	Double	quint
Gaza	2015	S	G	E	triple	Double	quint
Maputo	2018	S	G	E	triple	Double	quint
Zambezia	2018	S	G	E	triple	Double	quint
Gaza	2018	S	G	E	triple	Double	quint
Maputo	2018	S	G	E	triple	Double	quint
Inhambane	2018	S	G	E	triple	Double	quint
Zambezia	2018	S	G	E	triple	Double	quint
Maputo	2018	S	G	E	triple	Double	quint
Maputo	2018	S	G	E	triple	Double	quint
Inhambane	2018	S	G	E	triple	Double	quint
Zambezia	2018	S	G	E	triple	Double	quint
Inhambane	2018	S	G	E	triple	Double	quint
Maputo	2015	S	G	E	triple	Double	quint
Gaza	2018	S	G	E	triple	Double	quint
Gaza	2018	S	G	E	triple	Double	quint
Zambezia	2018	S	G	E	triple	Double	quint
Zambezia	2018	S	G	E	triple	Double	quint
Maputo	2015	S	G	E	triple	Double	quint
Tete	2015	S	G	E	triple	Double	quint
Inhambane	2018	S	G	E	triple	Double	quint
Maputo	2018	S	G	E	triple	Double	quint
Zambezia	2018	S	G	E	triple	Double	quint
Maputo	2018	S	G	E	triple	Double	quint
Gaza	2015	S	G	E	triple	Double	quint
Tete	2015	S	G	E	triple	Double	quint
Zambezia	2018	S	G	E	triple	Double	quint
Cabo Delgado	2018	S	G	E	triple	Double	quint
Sofala	2015	S	G	E	triple	Double	quint
Inhambane	2018	S	G	E	triple	Double	quint
Cabo Delgado	2018	S	G	E	triple	Double	quint
Zambezia	2018	S	G	E	triple	Double	quint
Tete	2018	S	G	E	triple	Double	quint
Zambezia	2018	S	G	E	triple	Double	quint
Maputo	2015	S	G	E	triple	Double	quint
Maputo	2018	S	G	E	triple	Double	quint
Zambezia	2018	S	G	E	triple	Double	quint
Maputo	2015	S	G	E	triple	Double	quint
Sofala	2015	S	G	E	triple	Double	quint
Maputo	2018	S	G	E	triple	Double	quint
Gaza	2018	S	G	E	triple	Double	quint
Maputo	2018	S	G	E	triple	Double	quint
Inhambane	2018	S	G	E	triple	Double	quint
Maputo	2018	S	G	E	triple	Double	quint
Gaza	2015	S	G	E	triple	Double	quint
Zambezia	2018	S	G	E	triple	Double	quint
Zambezia	2018	S	G	E	triple	Double	quint
Maputo	2018	S	G	E	triple	Double	quint
Cabo Delgado	2018	S	G	E	triple	Double	quint
Inhambane	2018	S	G	E	triple	Double	quint
Cabo Delgado	2015	S	G	E	triple	Double	quint
Inhambane	2018	S	G	E	triple	Double	quint
Zambezia	2018	S	G	E	triple	Double	quint
Tete	2015	S	G	E	triple	Double	quint
Gaza	2018	S	G	E	triple	Double	quint
Zambezia	2018	S	G	E	triple	Double	quint
Zambezia	2018	S	G	E	triple	Double	quint
Maputo	2018	S	G	E	triple	Double	quint
Tete	2018	S	G	E	triple	Double	quint
Tete	2015	S	G	E	triple	Double	quint
Inhambane	2018	S	G	E	triple	Double	quint
Inhambane	2018	S	G	E	triple	Double	quint
Inhambane	2018	S	G	E	triple	Double	quint
Tete	2018	S	G	E	triple	Double	quint
Zambezia	2018	S	G	E	triple	Double	quint
Maputo	2015	S	G	E	triple	Double	quint
Maputo	2018	S	G	E	triple	Double	quint
Gaza	2018	S	G	E	triple	Double	quint
Cabo Delgado	2018	S	G	E	triple	Double	quint
Inhambane	2018	S	G	E	triple	Double	quint
Maputo	2015	S	G	E	triple	Double	quint
Gaza	2015	S	G	E	triple	Double	quint
Zambezia	2018	S	G	E	triple	Double	quint
Inhambane	2018	S	G	E	triple	Double	quint
Sofala	2015	S	G	E	triple	Double	quint
Zambezia	2018	S	G	E	triple	Double	quint
Cabo Delgado	2018	S	G	E	triple	Double	quint
Zambezia	2018	S	G	E	triple	Double	quint
Maputo	2018	S	G	E	triple	Double	quint
Inhambane	2018	S	G	E	triple	Double	quint
Cabo Delgado	2018	S	G	E	triple	Double	quint
Maputo	2018	S	G	E	triple	Double	quint
Maputo	2015	S	G	E	triple	Double	quint
Maputo	2018	S	G	E	triple	Double	quint
Maputo	2018	S	G	E	triple	Double	quint
Inhambane	2018	S	G	E	triple	Double	quint
Tete	2018	S	G	E	triple	Double	quint
Inhambane	2018	S	G	E	triple	Double	quint
Inhambane	2018	S	G	E	triple	Double	quint
Zambezia	2018	S	G	E	triple	Double	quint
Cabo Delgado	2018	S	G	E	triple	Double	quint
Zambezia	2018	S	G	E	triple	Double	quint
Gaza	2018	S	G	E	triple	Double	quint
Zambezia	2018	S	G	E	triple	Double	quint
Maputo	2018	S	G	E	triple	Double	quint
Cabo Delgado	2018	S	G	E	triple	Double	quint
Gaza	2015	S	G	E	triple	Double	quint
Inhambane	2018	S	G	E	triple	Double	quint
Gaza	2018	S	G	E	triple	Double	quint
Maputo	2018	S	G	E	triple	Double	quint
Maputo	2015	S	G	E	triple	Double	quint
Inhambane	2018	S	G	E	triple	Double	quint
Inhambane	2018	S	G	E	triple	Double	quint
Gaza	2018	S	G	E	triple	Double	quint
Cabo Delgado	2015	S	G	E	triple	Double	quint
Maputo	2018	S	G	E	triple	Double	quint
Maputo	2018	S	G	E	triple	Double	quint
Maputo	2018	S	G	E	triple	Double	quint
Zambezia	2018	S	G	E	triple	Double	quint
Cabo Delgado	2018	S	G	E	triple	Double	quint
Maputo	2018	S	G	E	triple	Double	quint
Zambezia	2018	S	G	E	triple	Double	quint
Maputo	2018	S	G	E	triple	Double	quint
Maputo	2018	S	G	E	triple	Double	quint
Cabo Delgado	2018	S	G	E	triple	Double	quint
Gaza	2018	S	G	E	triple	Double	quint
Gaza	2018	S	G	E	triple	Double	quint
Zambezia	2018	S	G	E	triple	Double	quint
Maputo	2018	S	G	E	triple	Double	quint
Cabo Delgado	2018	S	G	E	triple	Double	quint
Gaza	2018	S	G	E	triple	Double	quint
Cabo Delgado	2015	S	G	E	triple	Double	quint
Inhambane	2018	S	G	E	triple	Double	quint
Sofala	2015	S	G	E	triple	Double	quint
Gaza	2018	S	G	E	triple	Double	quint
Inhambane	2018	S	G	E	triple	Double	quint
Inhambane	2018	S	G	E	triple	Double	quint
Inhambane	2018	S	G	E	triple	Double	quint
Inhambane	2018	S	G	E	triple	Double	quint
Cabo Delgado	2018	S	G	E	triple	Double	quint
Inhambane	2018	S	G	E	triple	Double	quint
Cabo Delgado	2018	S	G	E	triple	Double	quint
Gaza	2015	S	G	E	triple	Double	quint
Cabo Delgado	2018	S	G	E	triple	Double	quint
Cabo Delgado	2018	S	G	E	triple	Double	quint
Maputo	2018	S	G	E	triple	Double	quint
Gaza	2015	S	G	E	triple	Double	quint
Gaza	2018	S	G	E	triple	Double	quint
Maputo	2018	S	G	E	triple	Double	quint
Maputo	2018	S	G	E	triple	Double	quint
Maputo	2018	S	G	E	triple	Double	quint
Inhambane	2018	S	G	E	triple	Double	quint
Gaza	2018	S	G	E	triple	Double	quint
Zambezia	2018	S	G	E	triple	Double	quint
Maputo	2018	S	G	E	triple	Double	quint
Maputo	2015	S	G	E	triple	Double	quint
Gaza	2015	S	G	E	triple	Double	quint
Maputo	2015	S	G	E	triple	Double	quint
Inhambane	2018	S	G	E	triple	Double	quint
Cabo Delgado	2018	S	G	E	triple	Double	quint
Gaza	2018	S	G	E	triple	Double	quint
Inhambane	2018	S	G	E	triple	Double	quint
Zambezia	2018	S	G	E	triple	Double	quint
Gaza	2018	S	G	E	triple	Double	quint
Maputo	2018	S	G	E	triple	Double	quint
Cabo Delgado	2018	S	G	E	triple	Double	quint
Cabo Delgado	2018	S	G	E	triple	Double	quint
Maputo	2015	S	G	E	triple	Double	quint
Inhambane	2018	S	G	E	triple	Double	quint
Inhambane	2018	S	G	E	triple	Double	quint
Sofala	2015	S	G	E	triple	Double	quint
Gaza	2018	S	G	E	triple	Double	quint
Inhambane	2018	S	G	E	triple	Double	quint
Maputo	2018	S	G	E	triple	Double	quint
Tete	2018	S	G	E	triple	Double	quint
Tete	2015	S	G	E	triple	Double	quint
Inhambane	2018	S	G	E	triple	Double	quint
Inhambane	2018	S	G	E	triple	Double	quint
Maputo	2018	S	G	E	triple	Double	quint
Maputo	2018	S	G	E	triple	Double	quint
Sofala	2015	S	G	E	triple	Double	quint
Zambezia	2018	S	G	E	triple	Double	quint
Tete	2018	S	G	E	triple	Double	quint
Gaza	2018	S	G	E	triple	Double	quint
Inhambane	2018	S	G	E	triple	Double	quint
Zambezia	2018	S	G	E	triple	Double	quint
Maputo	2018	S	G	E	triple	Double	quint
Cabo Delgado	2018	S	G	E	triple	Double	quint
Inhambane	2018	S	G	E	triple	Double	quint
Zambezia	2018	S	G	E	triple	Double	quint
Inhambane	2018	S	G	E	triple	Double	quint
Gaza	2018	S	G	E	triple	Double	quint
Inhambane	2018	S	G	E	triple	Double	quint
Maputo	2018	S	G	E	triple	Double	quint
Maputo	2015	S	G	E	triple	Double	quint
Maputo	2015	S	G	E	triple	Double	quint
Maputo	2018	S	G	E	triple	Double	quint
Tete	2018	S	G	E	triple	Double	quint
Zambezia	2018	S	G	E	triple	Double	quint
Tete	2018	S	G	E	triple	Double	quint
Sofala	2015	S	G	E	triple	Double	quint
Zambezia	2018	S	G	E	triple	Double	quint
Inhambane	2018	S	G	E	triple	Double	quint
Maputo	2015	S	G	E	triple	Double	quint
Maputo	2018	S	G	E	triple	Double	quint
Gaza	2015	S	G	E	triple	Double	quint
Inhambane	2018	S	G	E	triple	Double	quint
Maputo	2018	S	G	E	triple	Double	quint
Maputo	2018	S	G	E	triple	Double	quint
Inhambane	2018	S	G	E	triple	Double	quint
Inhambane	2018	S	G	E	triple	Double	quint
Maputo	2018	S	G	E	triple	Double	quint
Cabo Delgado	2018	S	G	E	triple	Double	quint
Maputo	2018	S	G	E	triple	Double	quint
Gaza	2015	S	G	E	triple	Double	quint
Zambezia	2018	S	G	E	triple	Double	quint
Cabo Delgado	2018	S	G	E	triple	Double	quint
Maputo	2015	S	G	E	triple	Double	quint
Maputo	2018	S	G	E	triple	Double	quint
Tete	2015	S	G	E	triple	Double	quint
Inhambane	2018	S	G	E	triple	Double	quint
Gaza	2018	S	G	E	triple	Double	quint
Inhambane	2018	S	G	E	triple	Double	quint
Maputo	2018	S	G	E	triple	Double	quint
Maputo	2018	S	G	E	triple	Double	quint
Zambezia	2018	S	G	E	triple	Double	quint
Inhambane	2018	S	G	E	triple	Double	quint
Gaza	2018	S	G	E	triple	Double	quint
Maputo	2018	S	G	E	triple	Double	quint
Zambezia	2018	S	G	E	triple	Double	quint
Inhambane	2018	S	G	E	triple	Double	quint
Cabo Delgado	2018	S	G	E	triple	Double	quint
Cabo Delgado	2018	S	G	E	triple	Double	quint
Maputo	2015	S	G	E	triple	Double	quint
Inhambane	2018	S	G	E	triple	Double	quint
Tete	2015	S	G	E	triple	Double	quint
Zambezia	2018	S	G	E	triple	Double	quint
Gaza	2015	S	G	E	triple	Double	quint
Gaza	2018	S	G	E	triple	Double	quint
Gaza	2015	S	G	E	triple	Double	quint
Zambezia	2018	S	G	E	triple	Double	quint
Zambezia	2018	S	G	E	triple	Double	quint
Cabo Delgado	2018	S	G	E	triple	Double	quint
Maputo	2018	S	G	E	triple	Double	quint
Maputo	2018	S	G	E	triple	Double	quint
Cabo Delgado	2018	S	G	E	triple	Double	quint
Maputo	2018	S	G	E	triple	Double	quint
Maputo	2018	S	G	E	triple	Double	quint
Zambezia	2018	S	G	E	triple	Double	quint
Maputo	2018	S	G	E	triple	Double	quint
Zambezia	2018	S	G	E	triple	Double	quint
Sofala	2015	S	G	E	triple	Double	quint
Inhambane	2018	S	G	E	triple	Double	quint
Inhambane	2018	S	G	E	triple	Double	quint
Maputo	2015	S	G	E	triple	Double	quint
Tete	2015	S	G	E	triple	Double	quint
Zambezia	2018	S	G	E	triple	Double	quint
Tete	2018	S	G	E	triple	Double	quint
Tete	2018	S	G	E	triple	Double	quint
Tete	2015	S	G	E	triple	Double	quint
Gaza	2018	S	G	E	triple	Double	quint
Inhambane	2018	S	G	E	triple	Double	quint
Inhambane	2018	S	G	E	triple	Double	quint
Zambezia	2018	S	G	E	triple	Double	quint
Maputo	2018	S	G	E	triple	Double	quint
Maputo	2018	S	G	E	triple	Double	quint
Inhambane	2018	S	G	E	triple	Double	quint
Zambezia	2018	S	G	E	triple	Double	quint
Maputo	2015	S	G	E	triple	Double	quint
Cabo Delgado	2015	S	G	E	triple	Double	quint
Zambezia	2018	S	G	E	triple	Double	quint
Cabo Delgado	2018	S	G	E	triple	Double	quint
Cabo Delgado	2015	S	G	E	triple	Double	quint
Maputo	2015	S	G	E	triple	Double	quint
Inhambane	2018	S	G	E	triple	Double	quint
Maputo	2015	S	G	E	triple	Double	quint
Maputo	2018	S	G	E	triple	Double	quint
Maputo	2015	S	G	E	triple	Double	quint
Gaza	2015	S	G	E	triple	Double	quint
Tete	2018	S	G	E	triple	Double	quint
Gaza	2018	S	G	E	triple	Double	quint
Zambezia	2018	S	G	E	triple	Double	quint
Zambezia	2018	S	G	E	triple	Double	quint
Inhambane	2018	S	G	E	triple	Double	quint
Cabo Delgado	2018	S	G	E	triple	Double	quint
Maputo	2018	S	G	E	triple	Double	quint
Tete	2015	S	G	E	triple	Double	quint
Zambezia	2018	S	G	E	triple	Double	quint
Sofala	2015	S	G	E	triple	Double	quint
Zambezia	2018	S	G	E	triple	Double	quint
Zambezia	2018	S	G	E	triple	Double	quint
Maputo	2018	S	G	E	triple	Double	quint
Cabo Delgado	2018	S	G	E	triple	Double	quint
Inhambane	2018	S	G	E	triple	Double	quint
Gaza	2018	S	G	E	triple	Double	quint
Gaza	2018	S	G	E	triple	Double	quint
Gaza	2015	S	G	E	triple	Double	quint
Cabo Delgado	2018	S	G	E	triple	Double	quint
Inhambane	2018	S	G	E	triple	Double	quint
Cabo Delgado	2018	S	G	E	triple	Double	quint
Gaza	2018	S	G	E	triple	Double	quint
Gaza	2018	S	G	E	triple	Double	quint
Zambezia	2018	S	G	E	triple	Double	quint
Sofala	2015	S	G	E	triple	Double	quint
Tete	2018	S	G	E	triple	Double	quint
Gaza	2018	S	G	E	triple	Double	quint
Maputo	2018	S	G	E	triple	Double	quint
Maputo	2015	S	G	E	triple	Double	quint
Maputo	2018	S	G	E	triple	Double	quint
Maputo	2018	S	G	E	triple	Double	quint
Maputo	2018	S	G	E	triple	Double	quint
Gaza	2018	S	G	E	triple	Double	quint
Maputo	2018	S	G	E	triple	Double	quint
Inhambane	2018	S	G	E	triple	Double	quint
Cabo Delgado	2018	S	G	E	triple	Double	quint
Gaza	2018	S	G	E	triple	Double	quint
Maputo	2018	S	G	E	triple	Double	quint
Inhambane	2018	S	G	E	triple	Double	quint
Tete	2018	S	G	E	triple	Double	quint
Zambezia	2018	S	G	E	triple	Double	quint
Cabo Delgado	2018	S	G	E	triple	Double	quint
Zambezia	2018	S	G	E	triple	Double	quint
Maputo	2018	S	G	E	triple	Double	quint
Cabo Delgado	2018	S	G	E	triple	Double	quint
Inhambane	2018	S	G	E	triple	Double	quint
Tete	2018	S	G	E	triple	Double	quint
Maputo	2015	S	G	E	triple	Double	quint
Gaza	2015	S	G	E	triple	Double	quint
Gaza	2015	S	G	E	triple	Double	quint
Inhambane	2018	S	G	E	triple	Double	quint
Inhambane	2018	S	G	E	triple	Double	quint
Maputo	2018	S	G	E	triple	Double	quint
Zambezia	2018	S	G	E	triple	Double	quint
Maputo	2018	S	G	E	triple	Double	quint
Maputo	2018	S	G	E	triple	Double	quint
Zambezia	2018	S	G	E	triple	Double	quint
Cabo Delgado	2018	S	G	E	triple	Double	quint
Maputo	2018	S	G	E	triple	Double	quint
Gaza	2018	S	G	E	triple	Double	quint
Maputo	2015	S	G	E	triple	Double	quint
Cabo Delgado	2018	S	G	E	triple	Double	quint
Tete	2018	S	G	E	triple	Double	quint
Maputo	2018	S	G	E	triple	Double	quint
Inhambane	2018	S	G	E	triple	Double	quint
Inhambane	2018	S	G	E	triple	Double	quint
Cabo Delgado	2018	S	G	E	triple	Double	quint
Inhambane	2018	S	G	E	triple	Double	quint
Gaza	2015	S	G	E	triple	Double	quint
Maputo	2018	S	G	E	triple	Double	quint
Inhambane	2018	S	G	E	triple	Double	quint
Zambezia	2018	S	G	E	triple	Double	quint
Cabo Delgado	2018	S	G	E	triple	Double	quint
Gaza	2018	S	G	E	triple	Double	quint
Maputo	2018	S	G	E	triple	Double	quint
Cabo Delgado	2015	S	G	E	triple	Double	quint
Maputo	2018	S	G	E	triple	Double	quint
Gaza	2018	S	G	E	triple	Double	quint
Inhambane	2018	S	G	E	triple	Double	quint
Cabo Delgado	2018	S	X	X	triple
Maputo	2018	-	-	-	triple
Maputo	2018	S	[G/A]	[K/E]	triple
Zambezia	2018	S	[G/A]	K	triple
Inhambane	2018	S	X	X	triple
Cabo Delgado	2018		X	X	triple
Inhambane	2018	S	G	-	triple
Cabo Delgado	2018	[S/F]	[G/A]	[K/E]	triple
Cabo Delgado	2018	S	X	X	triple
Sofala	2015	S	[G/A]	K	triple
Cabo Delgado	2018		X	X	triple
Maputo	2018	S	[G/A]	K	triple
Maputo	2015	-	-	-	triple
Tete	2015	-	-	-	triple
Tete	2015	S	[G/A]	[K/E]	triple
Cabo Delgado	2018		X	X	triple
Zambezia	2018	-	-	K	triple
Maputo	2015	-	-	-	triple
Tete	2018	S	G	[K/E]	triple
Inhambane	2018	S	[G/A]	[K/E]	triple
Tete	2015	S	[G/A]	K	triple
Cabo Delgado	2018	[S/F]	[G/A]	[K/E]	triple
Inhambane	2018	-	-	E	triple
Cabo Delgado	2018	S	X	X	triple
Tete	2018	[S/F]	[G/A]	[K/E]	triple
Maputo	2018	S	G	-	triple
Inhambane	2018	S	[G/A]	[K/E]	triple
Cabo Delgado	2015	A	A	-	triple
Cabo Delgado	2018	S	[G/A]	[K/E]	triple
Cabo Delgado	2018	S	A	-	triple
Maputo	2015	S	G	-	triple
Inhambane	2018	S	G	X	triple
Inhambane	2018	S	[G/A]	[K/E]	triple
Sofala	2015	-	-	-	triple
Sofala	2015	-	-	-	triple
Maputo	2018	S	[G/A]	-	triple
Maputo	2018	S	X	X	triple
Zambezia	2018	S	G	[K/E]	triple
Maputo	2015	-	-	-	triple
Zambezia	2018	[S/A]	[G/A]	[K/E]	triple
Cabo Delgado	2015	[S/A]	[G/A]	[K/E]	triple
Cabo Delgado	2015	[S/A]	[G/A]	[K/E]	triple
Cabo Delgado	2018	[S/C]	[G/A]	[K/E]	triple
Maputo	2015	S	[G/A]	[K/E]	triple
Maputo	2015	S	G	-	triple
Sofala	2015	-	-	-	triple
Cabo Delgado	2015	S	[G/A]	[K/E]	triple
Cabo Delgado	2015	S	[G/A]	E	triple
Sofala	2015	-	-	-	triple
Sofala	2015	-	[G/A]	-	triple
Cabo Delgado	2015	S	[G/A]	K	triple
Sofala	2015	S	[G/A]	[K/E]	triple
Maputo	2015	-	-	-	triple
Tete	2018	S	G	[K/E]	triple
Cabo Delgado	2018	[S/A]	[G/A]	[K/E]	triple
Maputo	2015	-	-	-	triple
Gaza	2015	S	[G/A]	[K/E]	triple
Cabo Delgado	2018	[S/F]	[G/A]	[K/E]	triple
Maputo	2018	-	G	-	triple
Zambezia	2018	-	-	-	triple
Inhambane	2018	S	X	K	triple
Cabo Delgado	2018	[S/A]	[G/A]	[K/E]	triple
Cabo Delgado	2015	[S/A]	[G/A]	[K/E]	triple
Inhambane	2018	S	X	K	triple
Inhambane	2018	S	X	X	triple
Maputo	2015	-	-	-	triple
Gaza	2015	S	G	-	triple
Sofala	2015	S	[G/A]	[K/E]	triple
Zambezia	2018	S	[G/A]	[K/E]	triple
Maputo	2018	-	-	-	triple
Maputo	2018	-	-	-	triple
Maputo	2018	S	X	X	triple
Maputo	2015	-	-	-	triple
Tete	2015	-	-	-	triple
Gaza	2018	S	X	X	triple
Tete	2018	S	[G/A]	[K/E]	triple
Cabo Delgado	2015	[S/A]	[G/A]	-	triple
Inhambane	2018	S	X	X	triple
Inhambane	2018	S	X	X	triple
Cabo Delgado	2018	[S/C]	[G/A]	[K/E]	triple
Inhambane	2018	S	[G/A]	[K/E]	triple
Cabo Delgado	2018	S	[G/A]	[K/E]	triple
Cabo Delgado	2018	[S/C]	[G/A]	[K/E]	triple
Cabo Delgado	2018	[S/A]	[G/A]	[K/E]	triple
Cabo Delgado	2018	[S/A]	[G/A]	[K/E]	triple
Inhambane	2018	S	G	-	triple
Cabo Delgado	2018		X	X	triple
Maputo	2018	-	-	-	triple
Maputo	2018	-	-	E	triple
Zambezia	2018	S	G	X	triple
Inhambane	2018	S	X	X	triple
Zambezia	2018	S	[G/A]	[K/E]	triple
Cabo Delgado	2018	S	X	X	triple
Inhambane	2018	S	G	-	triple
Maputo	2018		X	X	triple
Gaza	2015	S	[G/A]	-	triple
Zambezia	2018	S	G	[K/E]	triple
Zambezia	2018		X	X	triple
Cabo Delgado	2018		X	X	triple
Maputo	2018	-	-	-	triple
Inhambane	2018	S	G	-	triple
Cabo Delgado	2018	-	[G/A]	[K/E]	triple
Sofala	2015	-	-	-	triple
Cabo Delgado	2015	[S/A]	[G/A]	[K/E]	triple
Maputo	2018	-	-	-	triple
Sofala	2015	S	[G/A]	[K/E]	triple
Maputo	2018	S	[G/A]	[K/E]	triple
Gaza	2018	S	X	X	triple
Maputo	2018	-	-	E	triple
Cabo Delgado	2018		X	X	triple
Maputo	2018	-	-	-	triple
Sofala	2015	S	G	-	triple
Maputo	2018	S	[G/A]	[K/E]	triple
Zambezia	2018		X	X	triple
Gaza	2015	S	[G/A]	[K/E]	triple
Cabo Delgado	2018	[S/C]	[G/A]	[K/E]	triple
Maputo	2015	-	-	-	triple
Cabo Delgado	2018	[S/F]	[G/A]	[K/E]	triple
Cabo Delgado	2018	S	G	[K/E]	triple
Gaza	2015	S	G	[K/E]	triple
Sofala	2015	S	[G/A]	[K/E]	triple
Inhambane	2018	S	G	-	triple
Tete	2015	-	-	-	triple
Inhambane	2018	S	G	-	triple
Tete	2018	[S/A]	[G/A]	[K/E]	triple
Inhambane	2018	S	X	X	triple
Maputo	2018	S	G	-	triple
Sofala	2015	S	-	E	triple
Cabo Delgado	2018	-	[G/A]	[K/E]	triple
Cabo Delgado	2018	S	[G/A]	[K/E]	triple
Zambezia	2018	S	[G/A]	[K/E]	triple
Sofala	2015	S	[G/A]	-	triple
Cabo Delgado	2018	[S/A]	[G/A]	[K/E]	triple
Zambezia	2018	S	G	X	triple
Maputo	2015	S	G	-	triple
Cabo Delgado	2018		X	X	triple
Tete	2015	-	-	-	triple
Zambezia	2018	S	[G/A]	[K/E]	triple
Maputo	2018	-	-	-	triple
Cabo Delgado	2018		X	X	triple
Zambezia	2018	S	[G/A]	[K/E]	triple
Tete	2015	-	-	-	triple
Cabo Delgado	2018		X	X	triple
Zambezia	2018	S	G	-	triple
Cabo Delgado	2018		X	X	triple
Cabo Delgado	2018	[S/A]	[G/A]	E	triple
Cabo Delgado	2018	S	[G/A]	[K/E]	triple
Cabo Delgado	2018	[S/A]	[G/A]	[K/E]	triple
Cabo Delgado	2018	S	G	[K/E]	triple
Zambezia	2018	S	[G/A]	[K/E]	triple
Cabo Delgado	2018	[S/F]	[G/A]	[K/E]	triple
Zambezia	2018	S	A	-	triple
Cabo Delgado	2018	[S/A]	[G/A]	[K/E]	triple
Cabo Delgado	2018	-	-	-	triple
Cabo Delgado	2018		X	X	triple
Inhambane	2018	S	X	X	triple
Zambezia	2018		X	E	triple
Inhambane	2018	S	X	X	triple
Zambezia	2018	S	X	X	triple
Maputo	2015	-	-	-	triple
Sofala	2015	S	G	[K/E]	triple
Maputo	2015	-	-	-	triple
Cabo Delgado	2018		X	X	triple
Maputo	2015	-	-	-	triple
Zambezia	2018		X	X	triple
Cabo Delgado	2018	[S/A]	[G/A]	[K/E]	triple
Cabo Delgado	2015	[S/A]	[G/A]	[K/E]	triple
Maputo	2015	-	-	E	triple
Cabo Delgado	2018	S	G	X	triple
Zambezia	2018	-	-	-	triple
Inhambane	2018	[S/F]	[G/A]	[K/E]	triple
Inhambane	2018	S	G	-	triple
Inhambane	2018	S	[G/A]	K	triple
Maputo	2018	S	X	X	triple
Tete	2018	[S/F]	[G/A]	[K/E]	triple
Zambezia	2018	S	G	[K/E]	triple
Maputo	2018	S	X	X	triple
Cabo Delgado	2015	S	[G/A]	[K/E]	triple
Maputo	2018	S	[G/A]	[K/E]	triple
Gaza	2015	S	G	[K/E]	triple
Maputo	2015	-	-	E	triple
Sofala	2015	S	[G/A]	K	triple
Cabo Delgado	2018		X	X	triple
Maputo	2018	-	-	-	triple
Zambezia	2018	S	[G/A]	[K/E]	triple
Sofala	2015	-	[G/A]	-	triple
Cabo Delgado	2018	S	[G/A]	[K/E]	triple
Gaza	2015	-	-	-	triple
Maputo	2018	S	X	X	triple
Zambezia	2018	S	X	X	triple
Tete	2015	S	[G/A]	[K/E]	triple
Cabo Delgado	2018	-	-	-	triple
Gaza	2018	S	X	X	triple
Zambezia	2018	S	[G/A]	[K/E]	triple
Maputo	2015	-	-	-	triple
Cabo Delgado	2015	S	[G/A]	[K/E]	triple
Zambezia	2018	S	X	X	triple
Tete	2015	S	[G/A]	[K/E]	triple
Tete	2018	[S/A]	[G/A]	E	triple
Sofala	2015	S	[G/A]	[K/E]	triple
Tete	2018	S	[G/A]	-	triple
Inhambane	2018	-	-	-	triple
Zambezia	2018	[S/F]	[G/A]	[K/E]	triple
Maputo	2018	S	X	X	triple
Inhambane	2018	S	[G/A]	[K/E]	triple
Zambezia	2018	S	[G/A]	[K/E]	triple
Maputo	2015	-	-	K	triple
Inhambane	2018	S	X	X	triple
Maputo	2018	-	-	-	triple
Inhambane	2018	S	G	-	triple
Inhambane	2018	-	-	-	triple
Cabo Delgado	2015	[S/F]	[G/A]	-	triple
Maputo	2018	-	-	-	triple
Cabo Delgado	2018	[S/A]	[G/A]	[K/E]	triple
Maputo	2018	S	X	X	triple
Gaza	2018	S	X	X	triple
Zambezia	2018	S	X	X	triple
Inhambane	2018	-	-	-	triple
Zambezia	2018	S	X	X	triple
Gaza	2015	-	-	-	triple
Tete	2018	S	[G/A]	[K/E]	triple
Gaza	2015	S	G	-	triple
Cabo Delgado	2015	[S/A]	[G/A]	[K/E]	triple
Zambezia	2018	S	[G/A]	[K/E]	triple
Sofala	2015	S	G	[K/E]	triple
Tete	2015	S	-	-	triple
Gaza	2015	S	G	-	triple
Maputo	2015	S	G	-	triple
Zambezia	2018	S	X	X	triple
Cabo Delgado	2018	S	G	X	triple
Maputo	2015	S	G	-	triple
Cabo Delgado	2018	[S/C]	[G/A]	[K/E]	triple
Inhambane	2018	S	G	-	triple
Cabo Delgado	2018	[S/A]	[G/A]	[K/E]	triple
Sofala	2015	S	A	-	triple
Cabo Delgado	2018	[S/C]	[G/A]	[K/E]	triple
Maputo	2018	-	-	E	triple
Cabo Delgado	2015	[S/A]	[G/A]	[K/E]	triple
Maputo	2015	S	[G/A]	[K/E]	triple
Cabo Delgado	2018	[S/F]	[G/A]	[K/E]	triple
Maputo	2015	-	-	-	triple
Gaza	2018	S	X	X	triple
Zambezia	2018	-	-	-	triple
Cabo Delgado	2018	[S/A]	[G/A]	[K/E]	triple
Maputo	2018	-	-	-	triple
Tete	2015	S	[G/A]	[K/E]	triple
Inhambane	2018	-	-	-	triple
Tete	2018	S	[G/A]	E	triple
Cabo Delgado	2018	[S/A]	[G/A]	[K/E]	triple
Maputo	2018	-	-	-	triple
Cabo Delgado	2018	S	G	-	triple
Cabo Delgado	2018	S	[G/A]	[K/E]	triple
Inhambane	2018	S	G	[K/E]	triple
Cabo Delgado	2018	S	X	X	triple
Zambezia	2018	S	[G/A]	[K/E]	triple
Inhambane	2018	S	[G/A]	[K/E]	triple
Maputo	2018	-	-	-	triple
Cabo Delgado	2018	[S/C]	[G/A]	[K/E]	triple
Zambezia	2018	S	G	[K/E]	triple
Inhambane	2018	S	[G/A]	[K/E]	triple
Inhambane	2018	S	X	X	triple
Maputo	2015	S	G	-	triple
Gaza	2015	[S/A]	[G/A]	[K/E]	triple
Cabo Delgado	2018	[S/A]	[G/A]	[K/E]	triple
Tete	2018	S	[G/A]	[K/E]	triple
Gaza	2015	-	-	E	triple
Maputo	2018	S	A	K		wt
Cabo Delgado	2015	A	A	K		wt
Sofala	2015	S	A	K		wt
Cabo Delgado	2018	S	A	K		wt
Cabo Delgado	2015	[A/C]	A	K		wt
Inhambane	2018	S	G	E		Double
Inhambane	2018	S	G	E		Double
Cabo Delgado	2018	S	G	E		Double
Inhambane	2018	S	G	E		Double
Maputo	2015	S	G	E		Double
Inhambane	2018	S	G	E		Double
Inhambane	2018	S	G	E		Double
Inhambane	2018	S	G	E		Double
Cabo Delgado	2015	S	G	E		Double
Maputo	2018	S	G	E		Double
Maputo	2018	S	G	E		Double
Maputo	2018	S	G	E		Double
Inhambane	2018	S	G	E		Double
Cabo Delgado	2018	S	G	E		Double
Zambezia	2018	S	G	E		Double
Maputo	2018	S	G	E		Double
Cabo Delgado	2018	S	G	E		Double
Maputo	2018	S	G	E		Double
Maputo	2015	S	G	E		Double
Maputo	2018	S	G	E		Double
Maputo	2018	S	G	E		Double
Tete	2015	S	G	E		Double
Inhambane	2018	S	G	E		Double
Cabo Delgado	2018	S	G	E		Double
Zambezia	2018	S	G	E		Double
Maputo	2018	S	G	E		Double
Zambezia	2018	S	G	E		Double
Gaza	2018	S	G	E		Double
Cabo Delgado	2018	S	G	E		Double
Sofala	2015	S	G	E		Double
Tete	2018	S	G	E		Double
Gaza	2015	S	G	E		Double
Inhambane	2018	S	G	E		Double
Maputo	2018	S	G	E		Double
Inhambane	2018	S	G	E		Double
Maputo	2015	S	G	E		Double
Maputo	2018	S	G	E		Double
Tete	2018	S	G	E		Double
Sofala	2015	S	G	E		Double
Inhambane	2018	S	G	E		Double
Maputo	2015	S	G	E		Double
Maputo	2018	S	G	E		Double
Tete	2015	-	-	-
Inhambane	2018	-	-	-
Maputo	2018	-	-	-
Maputo	2015	-	-	-
Maputo	2018	-	-	-
Maputo	2018	-	-	-
Cabo Delgado	2015	-	[G/A]	[K/E]
Cabo Delgado	2015	-	-	-
Maputo	2015	-	-	-
Tete	2018	-	-	-
Maputo	2018	S	[G/A]	[K/E]
Maputo	2015	-	-	-
Maputo	2015	-	-	-
Maputo	2015	-	-	-
Maputo	2015	-	-	-
Maputo	2018	-	-	-
Zambezia	2018	-	-	-
Cabo Delgado	2015	-	-	-
Tete	2018	S	[G/A]	[K/E]
Maputo	2015	-	-	-
Maputo	2015	-	-	-
Maputo	2015	-	-	-
Maputo	2015	-	-	-
Cabo Delgado	2018	S	G	-
Zambezia	2018	S	G	-
Inhambane	2018	-	-	-
Maputo	2015	S	-	-
Maputo	2015	-	-	-
Maputo	2015	-	-	-
Maputo	2015	-	-	-
Maputo	2018	-	-	-
Zambezia	2018	-	-	-
Maputo	2015	-	-	-
Maputo	2015	-	-	-
Maputo	2015	-	-	-
Maputo	2018	-	-	-
Inhambane	2018	-	-	-
Cabo Delgado	2015	[S/F]	[G/A]	[K/E]
Tete	2018	-	-	-
Zambezia	2018	-	-	-
Maputo	2018	-	-	-
Cabo Delgado	2018	[S/A]	[G/A]	[K/E]
Tete	2018	-	-	-
Maputo	2018	-	-	-
Maputo	2015	S	G	-
Maputo	2015	-	-	-
Maputo	2018	S	G	-
Zambezia	2018	-	-	-
Maputo	2015	-	-	-
Maputo	2015	-	-	-
Maputo	2018	-	-	-
Cabo Delgado	2018	-	-	-
Maputo	2018	-	-	-
Maputo	2015	-	-	-
Maputo	2018	-	-	-
Maputo	2018	-	-	-
Maputo	2015	-	-	-
Zambezia	2018	S	[G/A]	[K/E]
Maputo	2015	-	-	-
Maputo	2015	-	-	-
Maputo	2015	-	-	-
Inhambane	2018	S	G	-
Maputo	2015	-	-	-
Cabo Delgado	2015	S	[G/A]	[K/E]
Cabo Delgado	2015	[S/A]	[G/A]	[K/E]
Maputo	2015	-	-	-
Inhambane	2018	-	-	-
Maputo	2015	-	-	-
Cabo Delgado	2018	S	G	-
Zambezia	2018	S	[G/A]	[K/E]
Sofala	2015	-	-	-
Maputo	2015	-	-	-
Maputo	2015	-	-	-
Cabo Delgado	2018	-	-	K
Maputo	2015	S	A	-
Inhambane	2018	-	-	-
Maputo	2015	-	-	-
Maputo	2015	-	-	-
Maputo	2015	-	-	-
Maputo	2015	-	-	-
Maputo	2018	S	-	E
Maputo	2015	-	-	-
Maputo	2018	-	-	-
Zambezia	2018	-	-	-
Maputo	2015	S	G	-
Inhambane	2018	S	G	-
Zambezia	2018	S	[G/A]	[K/E]
Maputo	2018	-	-	-
Tete	2018	-	-	-
Zambezia	2018	-	-	-
Zambezia	2018	S	[G/A]	[K/E]
Zambezia	2018	-	-	-
Cabo Delgado	2018		X	X
Maputo	2018	S	G	-
Inhambane	2018	S	G	-
Inhambane	2018	-	-	-
Maputo	2015	-	-	-
Maputo	2015	-	-	-
Maputo	2018	-	-	-
Inhambane	2018	-	-	-
Inhambane	2018	S	-	-
Zambezia	2018	S	[G/A]	[K/E]
Maputo	2015	-	-	-
Inhambane	2018	-	-	-
Maputo	2015	-	-	-
Maputo	2018	-	-	-
Maputo	2018	-	-	-
Zambezia	2018	-	-	-
Inhambane	2018	-	-	-
Maputo	2015	-	-	-
Maputo	2015	-	-	-
Cabo Delgado	2018	-	-	-
Cabo Delgado	2018	S	X	X
Zambezia	2018	S	[G/A]	[K/E]
Maputo	2015	S	G	-
Inhambane	2018	S	G	-
Maputo	2015	-	-	-
Cabo Delgado	2018	-	-	-
Maputo	2018	-	-	-
Maputo	2018	-	-	-
Maputo	2015	-	-	-
Sofala	2015	S	G	[K/E]
Inhambane	2018	-	-	-
Maputo	2015	-	-	-
Inhambane	2018	S	X	X
Maputo	2015	-	-	-
Maputo	2015	-	-	-
Inhambane	2018	-	-	-
Maputo	2015	-	-	-
Maputo	2015	-	-	-
Maputo	2015	-	-	-
Maputo	2015	-	-	-
Maputo	2015	-	-	-
Maputo	2015	-	-	-
Cabo Delgado	2018	C	A	-
Cabo Delgado	2018	-	-	-
Cabo Delgado	2018	[S/A]	[G/A]	[K/E]

## Sheet: Fig. 2a (prop)
Province	year	n	freq	CI
C.Delgado	2015	47	0.783333	0.117781
C.Delgado	2018	141	0.979167	0.0235751
Gaza	2015	63	0.940299	0.0585075
Gaza	2018	116	1	0
Inhambane	2018	244	0.972112	0.0206601
Maputo	2015	78	0.987342	0.0248101
Maputo	2018	278	0.982332	0.0154865
Sofala	2015	36	0.947368	0.0729436
Tete	2015	49	1	0
Tete	2018	72	0.972973	0.0374575
Zambezia	2018	158	0.934911	0.038465

## Sheet: Fig. 2b (prop)
Province	year	n	freq	CI
C.Delgado	2015	29	0.483333	0.18188
C.Delgado	2018	104	0.722222	0.0860842
Gaza	2015	62	0.925373	0.0654133
Gaza	2018	116	1	0
Inhambane	2018	244	0.972112	0.0206601
Maputo	2015	74	0.936709	0.0554771
Maputo	2018	274	0.968198	0.0207774
Sofala	2015	34	0.894737	0.103158
Tete	2015	45	0.918367	0.08
Tete	2018	67	0.905405	0.0700767
Zambezia	2018	137	0.810651	0.0656061

## Sheet: Fig. 2c (prop)
Province	year	n	freq	CI
C.Delgado	2015	24	0.4	0.196
C.Delgado	2018	103	0.715278	0.0871536
Gaza	2015	60	0.895522	0.0773981
Gaza	2018	116	1	0
Inhambane	2018	239	0.952191	0.0270504
Maputo	2015	73	0.924051	0.0607722
Maputo	2018	269	0.95053	0.025914
Sofala	2015	32	0.842105	0.126342
Tete	2015	45	0.918367	0.08
Tete	2018	65	0.878378	0.0794595
Zambezia	2018	129	0.763314	0.0733499

## Sheet: Fig. 2d (prop)
province	year	pfdhps_comb	n	freq
C.Delgado	2015	AAK	8	0.148148
C.Delgado	2015	CAK	2	0.037037
C.Delgado	2015	FAK	1	0.0185185
C.Delgado	2015	HAK	1	0.0185185
C.Delgado	2015	SAK	12	0.222222
C.Delgado	2015	SGE	30	0.555556
C.Delgado	2018	AAK	15	0.100671
C.Delgado	2018	CAK	3	0.0201342
C.Delgado	2018	FAK	4	0.0268456
C.Delgado	2018	HAK	3	0.0201342
C.Delgado	2018	SAK	14	0.0939597
C.Delgado	2018	SGE	109	0.731544
C.Delgado	2018	SGK	1	0.00671141
Gaza	2015	SAK	4	0.0588235
Gaza	2015	SGE	63	0.926471
Gaza	2015	SGK	1	0.0147059
Gaza	2018	SGE	117	1
Inhambane	2018	SAK	6	0.0229008
Inhambane	2018	SGE	255	0.973282
Inhambane	2018	SGK	1	0.00381679
Maputo	2015	SAK	5	0.060241
Maputo	2015	SGE	78	0.939759
Maputo	2018	AGK	1	0.00338983
Maputo	2018	SAK	8	0.0271186
Maputo	2018	SGE	285	0.966102
Maputo	2018	SGK	1	0.00338983
Sofala	2015	SAK	4	0.097561
Sofala	2015	SGE	36	0.878049
Sofala	2015	SGK	1	0.0243902
Tete	2015	SAK	4	0.08
Tete	2015	SGE	46	0.92
Tete	2018	AAK	1	0.0133333
Tete	2018	FAK	1	0.0133333
Tete	2018	HAK	1	0.0133333
Tete	2018	SAK	3	0.04
Tete	2018	SGE	69	0.92
Zambezia	2018	AAK	2	0.0116959
Zambezia	2018	FAK	2	0.0116959
Zambezia	2018	SAK	27	0.157895
Zambezia	2018	SGE	140	0.818713

## Sheet: Fig 3a
loci	he
Pf3D7_01_v3-113858-113919-for	0.20308
Pf3D7_01_v3-124837-124898-for	0.186559
Pf3D7_01_v3-119910-120136-for	0.356908
Pf3D7_01_v3-119493-119554-for	0.304954
Pf3D7_01_v3-114442-114589-for	0.542692
Pf3D7_01_v3-130308-130369-for	0.4637
Pf3D7_01_v3-125272-125354-for	0.546525
Pf3D7_01_v3-114528-114754-for	0.175178
Pf3D7_01_v3-111604-111804-for	0.24044
Pf3D7_01_v3-131750-131810-for	0.0222849
Pf3D7_01_v3-127875-128066-for	0.122833
Pf3D7_01_v3-107579-107786-for	0.658923
Pf3D7_01_v3-154941-155006-for	0.159111
Pf3D7_01_v3-150378-150645-for	0.371527
Pf3D7_01_v3-132837-133067-for	0.557235
Pf3D7_01_v3-150584-150866-for	0.350269
Pf3D7_01_v3-159235-159296-for	0.352232
Pf3D7_01_v3-111472-111722-for	0.628257
Pf3D7_01_v3-151478-151669-for	0.224786
Pf3D7_01_v3-138783-138996-for	0.568701
Pf3D7_01_v3-112141-112376-for	0.30519
Pf3D7_01_v3-145651-145878-for	0.53434
Pf3D7_01_v3-163935-164054-for	0.498518
Pf3D7_01_v3-155306-155490-for	0.209962
Pf3D7_01_v3-165183-165244-for	0.50657
Pf3D7_01_v3-157775-157926-for	0.333262
Pf3D7_01_v3-167868-167937-for	0.496306
Pf3D7_01_v3-165557-165618-for	0.465601
Pf3D7_01_v3-162353-162633-for	0.534948
Pf3D7_01_v3-169445-169737-for	0.183785
Pf3D7_01_v3-178481-178778-for	0.314192
Pf3D7_01_v3-160183-160362-for	0.181049
Pf3D7_01_v3-145484-145712-for	0.830453
Pf3D7_01_v3-148305-148569-for	0.326937
Pf3D7_01_v3-180348-180584-for	0.510789
Pf3D7_01_v3-181001-181060-for	0.651197
Pf3D7_01_v3-178307-178542-for	0.516444
Pf3D7_01_v3-178115-178368-for	0.552182
Pf3D7_01_v3-167079-167342-for	0.513251
Pf3D7_01_v3-145010-145257-for	0.394937
Pf3D7_01_v3-193268-193478-for	0.197164
Pf3D7_01_v3-181451-181689-for	0.733806
Pf3D7_01_v3-182814-183113-for	0.55779
Pf3D7_01_v3-179233-179504-for	0.762032
Pf3D7_01_v3-193636-193876-for	0.542326
Pf3D7_01_v3-202982-203144-for	0.190151
Pf3D7_01_v3-196943-197070-for	0.459886
Pf3D7_01_v3-198322-198607-for	0.200749
Pf3D7_01_v3-205035-205216-for	0.488734
Pf3D7_01_v3-209622-209823-for	0.160892
Pf3D7_01_v3-236616-236739-for	0.376681
Pf3D7_01_v3-207581-207804-for	0.475683
Pf3D7_01_v3-238657-238916-for	0.44108
Pf3D7_01_v3-209760-210057-for	0.176441
Pf3D7_01_v3-218958-219097-for	0.192972
Pf3D7_01_v3-242846-243061-for	0.320771
Pf3D7_01_v3-251716-251777-for	0.236751
Pf3D7_01_v3-239345-239443-for	0.257371
Pf3D7_01_v3-260276-260337-for	0.110181
Pf3D7_01_v3-265907-265968-for	0.15846
Pf3D7_01_v3-263653-263781-for	0.206621
Pf3D7_01_v3-209927-210211-for	0.172762
Pf3D7_01_v3-266449-266671-for	0.469316
Pf3D7_01_v3-243741-243955-for	0.144354
Pf3D7_01_v3-243572-243802-for	0.202323
Pf3D7_01_v3-276814-276913-for	0.229668
Pf3D7_01_v3-193425-193697-for	0.585273
Pf3D7_01_v3-267255-267497-for	0.553512
Pf3D7_01_v3-282821-282882-for	0.376758
Pf3D7_01_v3-267746-268000-for	0.561034
Pf3D7_01_v3-278078-278254-for	0.150901
Pf3D7_01_v3-295418-295479-for	0.137888
Pf3D7_01_v3-307952-308013-for	0.275982
Pf3D7_01_v3-274833-275087-for	0.202683
Pf3D7_01_v3-308201-308262-for	0.415401
Pf3D7_01_v3-281944-282055-for	0.660057
Pf3D7_01_v3-274403-274642-for	0.587067
Pf3D7_01_v3-292044-292252-for	0.148721
Pf3D7_01_v3-308987-309072-for	0.429076
Pf3D7_01_v3-318307-318482-for	0.20198
Pf3D7_01_v3-320460-320560-for	0.226349
Pf3D7_01_v3-316728-316882-for	0.22825
Pf3D7_01_v3-314086-314186-for	0.125573
Pf3D7_01_v3-323746-323831-for	0.188779
Pf3D7_01_v3-291125-291352-for	0.228209
Pf3D7_01_v3-331903-331964-for	0.270447
Pf3D7_01_v3-324349-324410-for	0.173548
Pf3D7_01_v3-342595-342656-for	0.156421
Pf3D7_01_v3-339405-339534-for	0.697309
Pf3D7_01_v3-315695-315885-for	0.220444
Pf3D7_01_v3-346057-346117-for	0.196749
Pf3D7_01_v3-349222-349283-for	0.35706
Pf3D7_01_v3-332384-332528-for	0.213677
Pf3D7_01_v3-353243-353304-for	0.430755
Pf3D7_01_v3-373639-373712-for	0.252773
Pf3D7_01_v3-323210-323366-for	0.66197
Pf3D7_01_v3-374473-374534-for	0.507993
Pf3D7_01_v3-388721-388782-for	0.444224
Pf3D7_01_v3-379288-379392-for	0.252647
Pf3D7_01_v3-381369-381430-for	0.510426
Pf3D7_01_v3-385487-385619-for	0.111063
Pf3D7_01_v3-398756-398947-for	0.249366
Pf3D7_01_v3-162949-163175-for	0.857624
Pf3D7_01_v3-414839-414900-for	0.34927
Pf3D7_01_v3-401838-401969-for	0.150498
Pf3D7_01_v3-423520-423581-for	0.155686
Pf3D7_01_v3-409142-409409-for	0.152914
Pf3D7_01_v3-400884-401156-for	0.307746
Pf3D7_01_v3-179882-180108-for	0.938187
Pf3D7_01_v3-439699-439760-for	0.138451
Pf3D7_01_v3-425117-425362-for	0.226884
Pf3D7_01_v3-467320-467381-for	0.173738
Pf3D7_01_v3-455824-455907-for	0.542934
Pf3D7_01_v3-469091-469152-for	0.128351
Pf3D7_01_v3-427215-427474-for	0.209535
Pf3D7_01_v3-481846-482110-for	0.126271
Pf3D7_01_v3-482049-482289-for	0.435379
Pf3D7_01_v3-486889-487161-for	0.696698
Pf3D7_01_v3-323012-323309-for	0.421441
Pf3D7_01_v3-492861-492982-for	0.465478
Pf3D7_01_v3-491258-491360-for	0.189031
Pf3D7_01_v3-486327-486434-for	0.701106
Pf3D7_01_v3-407510-407749-for	0.343163
Pf3D7_01_v3-498059-498294-for	0.469326
Pf3D7_01_v3-499650-499858-for	0.399314
Pf3D7_01_v3-495427-495679-for	0.682658
Pf3D7_01_v3-350375-350565-for	0.764358
Pf3D7_01_v3-499905-500125-for	0.502189
Pf3D7_01_v3-501213-501451-for	0.4494
Pf3D7_01_v3-495274-495506-for	0.754697
Pf3D7_01_v3-499737-499999-for	0.541912
Pf3D7_01_v3-501292-501545-for	0.686368
Pf3D7_01_v3-505496-505562-for	0.54366
Pf3D7_01_v3-501098-501353-for	0.520602
Pf3D7_01_v3-510662-510747-for	0.512369
Pf3D7_01_v3-511706-511767-for	0.351199
Pf3D7_01_v3-505984-506173-for	0.602155
Pf3D7_01_v3-509081-509286-for	0.307177
Pf3D7_01_v3-512275-512544-for	0.58406
Pf3D7_01_v3-495618-495903-for	0.802507
Pf3D7_01_v3-512174-512413-for	0.564982
Pf3D7_01_v3-514935-515170-for	0.774589
Pf3D7_01_v3-515999-516238-for	0.600249
Pf3D7_01_v3-516087-516342-for	0.685561
Pf3D7_01_v3-512344-512586-for	0.793641
Pf3D7_01_v3-516729-516863-for	0.0861995
Pf3D7_01_v3-434051-434159-for	0.882115
Pf3D7_01_v3-515874-516148-for	0.550888
Pf3D7_01_v3-516258-516505-for	0.872338
Pf3D7_01_v3-521440-521559-for	0.0898463
Pf3D7_01_v3-517503-517720-for	0.743316
Pf3D7_01_v3-512459-512712-for	0.903964
Pf3D7_01_v3-527727-527860-for	0.447589
Pf3D7_01_v3-517542-517807-for	0.79683
Pf3D7_01_v3-527310-527480-for	0.641049
Pf3D7_01_v3-517586-517873-for	0.771015
Pf3D7_01_v3-512519-512771-for	0.871013
Pf3D7_01_v3-528207-528455-for	0.806137
Pf3D7_01_v3-527082-527371-for	0.564313
Pf3D7_01_v3-528394-528649-for	0.638212
Pf3D7_01_v3-528549-528777-for	0.657899
Pf3D7_01_v3-528010-528268-for	0.927128
Pf3D7_01_v3-527799-528099-for	0.859343
Pf3D7_01_v3-528952-529224-for	0.839879
Pf3D7_01_v3-528716-529013-for	0.774971
Pf3D7_01_v3-529024-529264-for	0.872701
Pf3D7_01_v3-528876-529095-for	0.851664
Pf3D7_01_v3-529490-529784-for	0.861245
Pf3D7_01_v3-529331-529582-for	0.860111
Pf3D7_01_v3-529163-529434-for	0.927346
Pf3D7_01_v3-532682-532951-for	0.741391
Pf3D7_01_v3-532768-533033-for	0.811981
Pf3D7_01_v3-532935-533171-for	0.805838
Pf3D7_01_v3-532861-533119-for	0.806744
Pf3D7_01_v3-529635-529847-for	0.932758
Pf3D7_01_v3-533925-534211-for	0.846212
Pf3D7_01_v3-529203-529476-for	0.931167
Pf3D7_01_v3-534825-535060-for	0.829382
Pf3D7_01_v3-534915-535192-for	0.736181
Pf3D7_01_v3-535330-535628-for	0.770291
Pf3D7_01_v3-534150-534390-for	0.846595
Pf3D7_01_v3-535972-536180-for	0.857028
Pf3D7_01_v3-537396-537696-for	0.540074
Pf3D7_01_v3-537116-537352-for	0.662867
Pf3D7_01_v3-535853-536143-for	0.905953
Pf3D7_01_v3-540428-540489-for	0.501007
Pf3D7_01_v3-556040-556095-for	0.270128
Pf3D7_01_v3-537194-537485-for	0.689734
Pf3D7_01_v3-554773-554834-for	0.127999
Pf3D7_01_v3-542010-542099-for	0.178695
Pf3D7_01_v3-531704-531993-for	0.927776
Pf3D7_02_v3-109698-109961-for	0.508696
Pf3D7_02_v3-109811-110075-for	0.313433
Pf3D7_02_v3-109603-109872-for	0.665458
Pf3D7_02_v3-126485-126545-for	0.722175
Pf3D7_02_v3-127881-127974-for	0.156691
Pf3D7_02_v3-123728-123962-for	0.161929
Pf3D7_02_v3-123901-124145-for	0.198432
Pf3D7_02_v3-136754-137038-for	0.356868
Pf3D7_02_v3-121039-121312-for	0.331829
Pf3D7_02_v3-164647-164708-for	0.494753
Pf3D7_02_v3-167286-167347-for	0.502025
Pf3D7_02_v3-158384-158598-for	0.52716
Pf3D7_02_v3-185463-185554-for	0.109288
Pf3D7_02_v3-179106-179377-for	0.514111
Pf3D7_02_v3-180370-180554-for	0.179347
Pf3D7_02_v3-186811-186902-for	0.134711
Pf3D7_02_v3-197366-197427-for	0.123755
Pf3D7_02_v3-199221-199436-for	0.45414
Pf3D7_02_v3-200521-200582-for	0.428473
Pf3D7_02_v3-166247-166517-for	0.720193
Pf3D7_02_v3-198745-198869-for	0.542524
Pf3D7_02_v3-201025-201302-for	0.132694
Pf3D7_02_v3-200841-201086-for	0.438142
Pf3D7_02_v3-206260-206321-for	0.346324
Pf3D7_02_v3-201241-201389-for	0.316652
Pf3D7_02_v3-203154-203224-for	0.414903
Pf3D7_02_v3-207235-207296-for	0.418854
Pf3D7_02_v3-213543-213604-for	0.233139
Pf3D7_02_v3-213818-213879-for	0.121663
Pf3D7_02_v3-120480-120757-for	0.222795
Pf3D7_02_v3-219492-219549-for	0.0437688
Pf3D7_02_v3-220115-220161-for	0.295304
Pf3D7_02_v3-224650-224711-for	0.34676
Pf3D7_02_v3-229739-229791-for	0.286287
Pf3D7_02_v3-220608-220833-for	0.223772
Pf3D7_02_v3-242494-242697-for	0.398481
Pf3D7_02_v3-241189-241447-for	0.461391
Pf3D7_02_v3-250280-250424-for	0.20217
Pf3D7_02_v3-253152-253213-for	0.157329
Pf3D7_02_v3-254347-254439-for	0.306192
Pf3D7_02_v3-188476-188776-for	0.47494
Pf3D7_02_v3-242587-242827-for	0.407678
Pf3D7_02_v3-255621-255738-for	0.474882
Pf3D7_02_v3-242626-242921-for	0.192807
Pf3D7_02_v3-271829-271890-for	0.496537
Pf3D7_02_v3-263179-263420-for	0.139404
Pf3D7_01_v3-529695-529937-for	0.953707
Pf3D7_02_v3-275993-276099-for	0.546082
Pf3D7_02_v3-209936-210122-for	0.65201
Pf3D7_02_v3-273743-273841-for	0.239752
Pf3D7_02_v3-282039-282100-for	0.396934
Pf3D7_02_v3-279776-279897-for	0.604951
Pf3D7_02_v3-266013-266187-for	0.46569
Pf3D7_02_v3-284223-284447-for	0.249103
Pf3D7_02_v3-285893-286166-for	0.348115
Pf3D7_02_v3-265338-265603-for	0.217245
Pf3D7_02_v3-292307-292430-for	0.316731
Pf3D7_02_v3-291863-292125-for	0.743442
Pf3D7_02_v3-291800-292086-for	0.766106
Pf3D7_02_v3-294513-294812-for	0.497593
Pf3D7_02_v3-295119-295392-for	0.43834
Pf3D7_02_v3-293973-294034-for	0.508585
Pf3D7_02_v3-299177-299460-for	0.349582
Pf3D7_02_v3-300478-300537-for	0.203537
Pf3D7_02_v3-310793-310854-for	0.175511
Pf3D7_02_v3-304518-304579-for	0.201524
Pf3D7_02_v3-311444-311505-for	0.335801
Pf3D7_02_v3-315685-315746-for	0.417184
Pf3D7_02_v3-301543-301816-for	0.16147
Pf3D7_02_v3-314715-314999-for	0.288876
Pf3D7_02_v3-318133-318194-for	0.114119
Pf3D7_02_v3-317644-317816-for	0.186746
Pf3D7_02_v3-319587-319733-for	0.644171
Pf3D7_02_v3-318409-318507-for	0.691656
Pf3D7_01_v3-500924-501206-for	0.956968
Pf3D7_02_v3-296989-297259-for	0.677177
Pf3D7_02_v3-322367-322460-for	0.462973
Pf3D7_02_v3-322715-322893-for	0.469544
Pf3D7_02_v3-277979-278266-for	0.786189
Pf3D7_02_v3-323408-323658-for	0.16546
Pf3D7_02_v3-322814-323052-for	0.358325
Pf3D7_02_v3-324350-324411-for	0.19195
Pf3D7_02_v3-325169-325230-for	0.308824
Pf3D7_02_v3-340759-340875-for	0.529375
Pf3D7_02_v3-340418-340567-for	0.361935
Pf3D7_02_v3-339928-340106-for	0.528286
Pf3D7_02_v3-342570-342764-for	0.147979
Pf3D7_01_v3-183786-184016-for	0.920673
Pf3D7_02_v3-361590-361666-for	0.149194
Pf3D7_02_v3-346687-346748-for	0.282855
Pf3D7_02_v3-366740-366801-for	0.21594
Pf3D7_02_v3-362498-362726-for	0.519512
Pf3D7_02_v3-320524-320768-for	0.859235
Pf3D7_02_v3-370978-371039-for	0.274156
Pf3D7_02_v3-353170-353340-for	0.176952
Pf3D7_02_v3-367228-367388-for	0.270833
Pf3D7_02_v3-371982-372280-for	0.546914
Pf3D7_02_v3-367499-367686-for	0.117933
Pf3D7_02_v3-372219-372450-for	0.591299
Pf3D7_02_v3-372509-372768-for	0.613062
Pf3D7_02_v3-373652-373942-for	0.786258
Pf3D7_02_v3-361046-361301-for	0.514351
Pf3D7_02_v3-374335-374491-for	0.0991746
Pf3D7_02_v3-374166-374396-for	0.505614
Pf3D7_02_v3-372361-372636-for	0.73237
Pf3D7_02_v3-375396-375457-for	0.175943
Pf3D7_02_v3-375104-375165-for	0.22244
Pf3D7_02_v3-378731-378792-for	0.452061
Pf3D7_02_v3-373944-374227-for	0.765419
Pf3D7_02_v3-376014-376252-for	0.456822
Pf3D7_02_v3-379015-379122-for	0.251913
Pf3D7_02_v3-382465-382665-for	0.281172
Pf3D7_02_v3-401666-401740-for	0.30624
Pf3D7_02_v3-405048-405109-for	0.229356
Pf3D7_02_v3-393199-393363-for	0.285124
Pf3D7_02_v3-373860-374094-for	0.825242
Pf3D7_02_v3-413497-413712-for	0.14858
Pf3D7_02_v3-393016-393278-for	0.26693
Pf3D7_02_v3-414207-414469-for	0.117868
Pf3D7_02_v3-423404-423600-for	0.119921
Pf3D7_02_v3-427447-427504-for	0.00196463
Pf3D7_02_v3-410131-410373-for	0.384051
Pf3D7_02_v3-414408-414646-for	0.548765
Pf3D7_02_v3-429043-429298-for	0.140936
Pf3D7_02_v3-436298-436359-for	0.21901
Pf3D7_02_v3-429965-430205-for	0.202049
Pf3D7_02_v3-437923-437984-for	0.301854
Pf3D7_02_v3-375775-376075-for	0.823283
Pf3D7_02_v3-414924-415203-for	0.699835
Pf3D7_02_v3-438292-438501-for	0.43263
Pf3D7_02_v3-320683-320891-for	0.926148
Pf3D7_02_v3-447100-447161-for	0.260592
Pf3D7_02_v3-444145-444324-for	0.0561331
Pf3D7_02_v3-446718-446889-for	0.645624
Pf3D7_02_v3-450203-450386-for	0.343737
Pf3D7_02_v3-468220-468308-for	0.424661
Pf3D7_02_v3-469826-470043-for	0.520818
Pf3D7_02_v3-438669-438929-for	0.621426
Pf3D7_02_v3-472482-472629-for	0.502493
Pf3D7_02_v3-454362-454647-for	0.209989
Pf3D7_02_v3-470546-470768-for	0.800956
Pf3D7_02_v3-454586-454862-for	0.190838
Pf3D7_02_v3-480831-480957-for	0.552627
Pf3D7_02_v3-498947-499220-for	0.53221
Pf3D7_02_v3-483846-484027-for	0.250438
Pf3D7_02_v3-498388-498534-for	0.241131
Pf3D7_02_v3-479004-479070-for	0.614825
Pf3D7_02_v3-320809-321020-for	0.919847
Pf3D7_02_v3-501941-502002-for	0.490364
Pf3D7_02_v3-502677-502738-for	0.47909
Pf3D7_02_v3-500539-500797-for	0.163065
Pf3D7_02_v3-499159-499330-for	0.681234
Pf3D7_02_v3-499858-499993-for	0.525232
Pf3D7_02_v3-501349-501445-for	0.204686
Pf3D7_02_v3-500387-500600-for	0.338555
Pf3D7_02_v3-503846-503907-for	0.471287
Pf3D7_02_v3-507738-507799-for	0.176796
Pf3D7_02_v3-510350-510428-for	0.151466
Pf3D7_02_v3-504269-504451-for	0.222108
Pf3D7_02_v3-510864-510925-for	0.164179
Pf3D7_02_v3-506604-506813-for	0.306296
Pf3D7_02_v3-516834-516895-for	0.375219
Pf3D7_02_v3-503261-503520-for	0.670561
Pf3D7_02_v3-511914-512134-for	0.200873
Pf3D7_02_v3-503138-503346-for	0.78881
Pf3D7_02_v3-525516-525769-for	0.235837
Pf3D7_02_v3-523650-523867-for	0.394168
Pf3D7_02_v3-529678-529739-for	0.235026
Pf3D7_02_v3-531636-531925-for	0.183772
Pf3D7_02_v3-544068-544129-for	0.170379
Pf3D7_02_v3-518086-518284-for	0.497631
Pf3D7_02_v3-506489-506665-for	0.466644
Pf3D7_02_v3-546480-546541-for	0.508261
Pf3D7_02_v3-519339-519523-for	0.858607
Pf3D7_02_v3-551910-552050-for	0.414213
Pf3D7_02_v3-550673-550966-for	0.309866
Pf3D7_02_v3-549018-549216-for	0.478822
Pf3D7_02_v3-551102-551232-for	0.715494
Pf3D7_02_v3-554079-554140-for	0.186326
Pf3D7_02_v3-558916-558983-for	0.357856
Pf3D7_02_v3-553256-553415-for	0.133525
Pf3D7_02_v3-569582-569643-for	0.466358
Pf3D7_02_v3-551992-552260-for	0.374031
Pf3D7_02_v3-570134-570235-for	0.16812
Pf3D7_02_v3-587414-587462-for	0.233275
Pf3D7_02_v3-526442-526733-for	0.176211
Pf3D7_02_v3-596187-596248-for	0.417504
Pf3D7_02_v3-559298-559509-for	0.133746
Pf3D7_02_v3-582891-583093-for	0.630104
Pf3D7_02_v3-608759-608820-for	0.450006
Pf3D7_02_v3-579548-579843-for	0.360398
Pf3D7_02_v3-598422-598525-for	0.525441
Pf3D7_02_v3-617517-617773-for	0.163127
Pf3D7_02_v3-596809-596999-for	0.131033
Pf3D7_02_v3-629029-629091-for	0.578282
Pf3D7_02_v3-617426-617578-for	0.208241
Pf3D7_02_v3-630104-630320-for	0.042298
Pf3D7_02_v3-629965-630180-for	0.234509
Pf3D7_02_v3-630258-630480-for	0.047431
Pf3D7_02_v3-583032-583287-for	0.472591
Pf3D7_02_v3-498009-498125-for	0.799403
Pf3D7_02_v3-630786-631020-for	0.329052
Pf3D7_02_v3-651329-651539-for	0.234323
Pf3D7_02_v3-641707-641875-for	0.191398
Pf3D7_02_v3-655230-655276-for	0.413697
Pf3D7_02_v3-640827-640990-for	0.295104
Pf3D7_02_v3-630679-630899-for	0.657475
Pf3D7_02_v3-660963-661024-for	0.422738
Pf3D7_02_v3-652609-652702-for	0.282908
Pf3D7_02_v3-667122-667204-for	0.181675
Pf3D7_02_v3-650607-650759-for	0.16443
Pf3D7_02_v3-678403-678465-for	0.438621
Pf3D7_02_v3-680170-680287-for	0.164118
Pf3D7_02_v3-658354-658613-for	0.352118
Pf3D7_02_v3-680886-681008-for	0.441859
Pf3D7_02_v3-688118-688369-for	0.196902
Pf3D7_02_v3-610910-611189-for	0.285738
Pf3D7_02_v3-693736-693797-for	0.502614
Pf3D7_02_v3-692861-693125-for	0.368385
Pf3D7_02_v3-683184-683467-for	0.173459
Pf3D7_02_v3-672463-672664-for	0.318634
Pf3D7_02_v3-700158-700264-for	0.151352
Pf3D7_02_v3-692936-693209-for	0.413958
Pf3D7_02_v3-667965-668234-for	0.280105
Pf3D7_02_v3-706223-706284-for	0.21099
Pf3D7_02_v3-701545-701733-for	0.135242
Pf3D7_02_v3-702150-702264-for	0.214316
Pf3D7_02_v3-694103-694337-for	0.537092
Pf3D7_02_v3-705786-705934-for	0.525227
Pf3D7_02_v3-692739-693013-for	0.744089
Pf3D7_02_v3-720001-720062-for	0.161212
Pf3D7_02_v3-714449-714510-for	0.440701
Pf3D7_02_v3-712723-712784-for	0.182261
Pf3D7_02_v3-731121-731182-for	0.15515
Pf3D7_02_v3-709953-710131-for	0.148042
Pf3D7_02_v3-711969-712238-for	0.40247
Pf3D7_02_v3-737507-737568-for	0.153621
Pf3D7_02_v3-736004-736175-for	0.39796
Pf3D7_02_v3-728262-728380-for	0.287295
Pf3D7_02_v3-743313-743386-for	0.382583
Pf3D7_02_v3-759234-759295-for	0.358664
Pf3D7_02_v3-72693-72960-for	0.180362
Pf3D7_02_v3-760697-760758-for	0.485514
Pf3D7_02_v3-762075-762136-for	0.126738
Pf3D7_02_v3-782187-782248-for	0.121499
Pf3D7_02_v3-787211-787272-for	0.164176
Pf3D7_02_v3-77933-78150-for	0.521315
Pf3D7_02_v3-788311-788381-for	0.300957
Pf3D7_02_v3-77794-78023-for	0.735806
Pf3D7_02_v3-792137-792302-for	0.610472
Pf3D7_01_v3-495896-496150-for	0.952502
Pf3D7_02_v3-791945-792224-for	0.351893
Pf3D7_02_v3-799402-799570-for	0.167566
Pf3D7_02_v3-798835-799083-for	0.628773
Pf3D7_02_v3-784143-784409-for	0.4471
Pf3D7_02_v3-799986-800047-for	0.463554
Pf3D7_02_v3-736483-736775-for	0.377095
Pf3D7_02_v3-769274-769487-for	0.188698
Pf3D7_02_v3-798779-798937-for	0.2462
Pf3D7_02_v3-800664-800725-for	0.352246
Pf3D7_02_v3-813864-814073-for	0.0706294
Pf3D7_02_v3-784651-784816-for	0.561943
Pf3D7_02_v3-816072-816137-for	0.401367
Pf3D7_02_v3-801534-801595-for	0.573565
Pf3D7_02_v3-806646-806725-for	0.500596
Pf3D7_02_v3-82441-82633-for	0.170272
Pf3D7_02_v3-822738-822853-for	0.205128
Pf3D7_02_v3-816546-816812-for	0.601289
Pf3D7_02_v3-82215-82502-for	0.176663
Pf3D7_02_v3-820135-820367-for	0.138234
Pf3D7_02_v3-831914-832015-for	0.15154
Pf3D7_02_v3-832878-832939-for	0.0960425
Pf3D7_02_v3-827580-827774-for	0.118375
Pf3D7_02_v3-837347-837481-for	0.351353
Pf3D7_02_v3-821427-821661-for	0.146415
Pf3D7_02_v3-841265-841545-for	0.526391
Pf3D7_02_v3-834174-834417-for	0.315727
Pf3D7_02_v3-843462-843694-for	0.21403
Pf3D7_02_v3-838426-838637-for	0.384072
Pf3D7_02_v3-834426-834693-for	0.360003
Pf3D7_02_v3-278055-278354-for	0.925732
Pf3D7_02_v3-843516-843815-for	0.198973
Pf3D7_02_v3-843754-843997-for	0.602245
Pf3D7_02_v3-849716-849928-for	0.542321
Pf3D7_02_v3-854881-855030-for	0.145959
Pf3D7_02_v3-856242-856303-for	0.149824
Pf3D7_02_v3-855436-855615-for	0.658508
Pf3D7_02_v3-834346-834641-for	0.357729
Pf3D7_02_v3-86268-86317-for	0.0186802
Pf3D7_02_v3-849867-850086-for	0.51916
Pf3D7_02_v3-804826-805031-for	0.643749
Pf3D7_02_v3-867433-867496-for	0.275915
Pf3D7_02_v3-857064-857278-for	0.593495
Pf3D7_02_v3-97187-97256-for	0.461444
Pf3D7_03_v3-103379-103440-for	0.209304
Pf3D7_02_v3-873282-873533-for	0.351787
Pf3D7_01_v3-180233-180409-for	0.969138
Pf3D7_03_v3-104776-105052-for	0.279972
Pf3D7_03_v3-104978-105224-for	0.508324
Pf3D7_02_v3-872952-873243-for	0.335886
Pf3D7_02_v3-846317-846569-for	0.768787
Pf3D7_02_v3-869593-869864-for	0.440797
Pf3D7_02_v3-873022-873292-for	0.335188
Pf3D7_03_v3-105931-106174-for	0.676578
Pf3D7_03_v3-106113-106348-for	0.555092
Pf3D7_03_v3-106287-106461-for	0.232291
Pf3D7_03_v3-108368-108600-for	0.567926
Pf3D7_03_v3-115047-115109-for	0.138648
Pf3D7_03_v3-108505-108765-for	0.562844
Pf3D7_03_v3-115708-115828-for	0.1576
Pf3D7_03_v3-108284-108566-for	0.580053
Pf3D7_03_v3-118911-118986-for	0.497937
Pf3D7_03_v3-111368-111572-for	0.109064
Pf3D7_02_v3-869547-869818-for	0.513541
Pf3D7_03_v3-113010-113141-for	0.188846
Pf3D7_03_v3-141658-141759-for	0.266075
Pf3D7_03_v3-117699-117896-for	0.384917
Pf3D7_03_v3-117734-118031-for	0.229762
Pf3D7_03_v3-142512-142573-for	0.383119
Pf3D7_03_v3-142913-142974-for	0.437924
Pf3D7_03_v3-148124-148187-for	0.203528
Pf3D7_03_v3-144359-144591-for	0.126999
Pf3D7_03_v3-117970-118214-for	0.511123
Pf3D7_03_v3-143307-143516-for	0.180023
Pf3D7_03_v3-152622-152683-for	0.494859
Pf3D7_03_v3-143164-143447-for	0.527963
Pf3D7_03_v3-148846-148967-for	0.265445
Pf3D7_03_v3-142073-142269-for	0.787546
Pf3D7_03_v3-144530-144756-for	0.219437
Pf3D7_03_v3-143386-143643-for	0.388812
Pf3D7_03_v3-175207-175268-for	0.179577
Pf3D7_03_v3-163655-163768-for	0.144105
Pf3D7_03_v3-176687-176748-for	0.162992
Pf3D7_03_v3-196115-196176-for	0.0997371
Pf3D7_03_v3-194481-194613-for	0.097133
Pf3D7_03_v3-180768-180823-for	0.484476
Pf3D7_03_v3-165586-165657-for	0.187399
Pf3D7_03_v3-192031-192216-for	0.221881
Pf3D7_03_v3-170389-170505-for	0.417386
Pf3D7_03_v3-212176-212237-for	0.1451
Pf3D7_03_v3-206008-206118-for	0.224983
Pf3D7_03_v3-200478-200676-for	0.136285
Pf3D7_03_v3-158434-158614-for	0.165911
Pf3D7_03_v3-202393-202471-for	0.440857
Pf3D7_03_v3-220059-220174-for	0.107745
Pf3D7_03_v3-223463-223537-for	0.0673852
Pf3D7_03_v3-212818-212879-for	0.251777
Pf3D7_03_v3-191898-192184-for	0.260482
Pf3D7_03_v3-236285-236346-for	0.483445
Pf3D7_03_v3-214001-214297-for	0.182605
Pf3D7_03_v3-224961-225035-for	0.601839
Pf3D7_03_v3-224646-224809-for	0.764361
Pf3D7_03_v3-215977-216172-for	0.180117
Pf3D7_03_v3-213769-214062-for	0.523426
Pf3D7_03_v3-241557-241770-for	0.184781
Pf3D7_03_v3-265462-265544-for	0.215385
Pf3D7_03_v3-273007-273154-for	0.288348
Pf3D7_03_v3-246673-246928-for	0.423869
Pf3D7_03_v3-237594-237792-for	0.35269
Pf3D7_03_v3-279293-279375-for	0.270015
Pf3D7_03_v3-245977-246143-for	0.388482
Pf3D7_03_v3-240911-241092-for	0.200918
Pf3D7_03_v3-260192-260277-for	0.46742
Pf3D7_03_v3-281436-281560-for	0.186233
Pf3D7_03_v3-284818-285095-for	0.295146
Pf3D7_03_v3-284921-285185-for	0.315598
Pf3D7_03_v3-302932-302993-for	0.477898
Pf3D7_03_v3-285034-285246-for	0.325508
Pf3D7_03_v3-285944-286083-for	0.289529
Pf3D7_03_v3-277205-277399-for	0.248764
Pf3D7_03_v3-290495-290639-for	0.233803
Pf3D7_03_v3-321415-321476-for	0.10824
Pf3D7_03_v3-324083-324144-for	0.19555
Pf3D7_03_v3-327047-327108-for	0.43874
Pf3D7_03_v3-327366-327427-for	0.181836
Pf3D7_03_v3-314390-314494-for	0.463351
Pf3D7_03_v3-315056-315325-for	0.159423
Pf3D7_02_v3-805801-806029-for	0.834348
Pf3D7_03_v3-291873-292099-for	0.201129
Pf3D7_03_v3-329774-329928-for	0.25662
Pf3D7_03_v3-343905-343990-for	0.302022
Pf3D7_03_v3-348207-348268-for	0.255285
Pf3D7_03_v3-341953-342109-for	0.235446
Pf3D7_03_v3-350753-350896-for	0.115745
Pf3D7_03_v3-277050-277266-for	0.548396
Pf3D7_03_v3-348451-348713-for	0.190681
Pf3D7_03_v3-356350-356535-for	0.467646
Pf3D7_03_v3-354471-354622-for	0.326252
Pf3D7_03_v3-349821-349959-for	0.092884
Pf3D7_03_v3-357668-357871-for	0.198245
Pf3D7_03_v3-357724-357977-for	0.391907
Pf3D7_03_v3-342759-342863-for	0.332733
Pf3D7_03_v3-357916-358183-for	0.358587
Pf3D7_03_v3-359286-359528-for	0.199569
Pf3D7_03_v3-361110-361334-for	0.424768
Pf3D7_03_v3-349417-349614-for	0.686184
Pf3D7_03_v3-361273-361529-for	0.460907
Pf3D7_03_v3-360180-360442-for	0.61421
Pf3D7_01_v3-180003-180263-for	0.972851
Pf3D7_03_v3-326589-326815-for	0.472687
Pf3D7_03_v3-362794-362969-for	0.59573
Pf3D7_03_v3-363598-363761-for	0.684327
Pf3D7_03_v3-373518-373559-for	0.25033
Pf3D7_03_v3-366313-366425-for	0.453583
Pf3D7_03_v3-363442-363659-for	0.722218
Pf3D7_03_v3-365915-366099-for	0.470781
Pf3D7_03_v3-384599-384712-for	0.288618
Pf3D7_03_v3-414936-415013-for	0.61339
Pf3D7_03_v3-392443-392602-for	0.410927
Pf3D7_03_v3-362293-362561-for	0.462118
Pf3D7_03_v3-358339-358617-for	0.756099
Pf3D7_03_v3-366356-366624-for	0.251895
Pf3D7_03_v3-418275-418481-for	0.231584
Pf3D7_03_v3-361164-361433-for	0.592849
Pf3D7_03_v3-419319-419413-for	0.123863
Pf3D7_03_v3-411641-411702-for	0.133242
Pf3D7_03_v3-392205-392504-for	0.416569
Pf3D7_03_v3-443294-443355-for	0.134523
Pf3D7_03_v3-452764-452825-for	0.383582
Pf3D7_03_v3-444918-444980-for	0.507222
Pf3D7_03_v3-432325-432428-for	0.336141
Pf3D7_03_v3-434512-434576-for	0.164857
Pf3D7_03_v3-456674-456728-for	0.1801
Pf3D7_03_v3-436458-436530-for	0.162848
Pf3D7_03_v3-454167-454358-for	0.159815
Pf3D7_03_v3-422890-423116-for	0.263024
Pf3D7_03_v3-469776-469964-for	0.137296
Pf3D7_03_v3-433387-433522-for	0.319518
Pf3D7_03_v3-469366-469450-for	0.487944
Pf3D7_03_v3-471976-472037-for	0.504148
Pf3D7_03_v3-489792-489853-for	0.388101
Pf3D7_03_v3-482477-482740-for	0.0843606
Pf3D7_03_v3-493582-493661-for	0.429032
Pf3D7_03_v3-492671-492737-for	0.13596
Pf3D7_03_v3-495391-495453-for	0.270769
Pf3D7_03_v3-473971-474124-for	0.219749
Pf3D7_03_v3-501102-501163-for	0.160277
Pf3D7_03_v3-501845-501906-for	0.487825
Pf3D7_03_v3-502766-502827-for	0.211496
Pf3D7_03_v3-507420-507481-for	0.499985
Pf3D7_03_v3-491040-491204-for	0.328557
Pf3D7_03_v3-506931-507038-for	0.505405
Pf3D7_03_v3-509587-509648-for	0.177954
Pf3D7_03_v3-477926-478162-for	0.263554
Pf3D7_03_v3-467247-467449-for	0.200237
Pf3D7_03_v3-467388-467548-for	0.439362
Pf3D7_03_v3-500683-500885-for	0.495515
Pf3D7_03_v3-427551-427704-for	0.575659
Pf3D7_03_v3-509969-510103-for	0.58077
Pf3D7_03_v3-529198-529259-for	0.152338
Pf3D7_03_v3-515415-515476-for	0.551333
Pf3D7_03_v3-530522-530583-for	0.477939
Pf3D7_03_v3-510691-510812-for	0.551054
Pf3D7_03_v3-532699-532761-for	0.137643
Pf3D7_03_v3-508120-508252-for	0.468362
Pf3D7_03_v3-553027-553096-for	0.130303
Pf3D7_03_v3-552520-552607-for	0.303074
Pf3D7_03_v3-549993-550158-for	0.13991
Pf3D7_03_v3-540690-540766-for	0.434487
Pf3D7_03_v3-556901-556962-for	0.253315
Pf3D7_03_v3-562973-563063-for	0.616411
Pf3D7_03_v3-529919-530141-for	0.186043
Pf3D7_03_v3-538060-538332-for	0.188542
Pf3D7_03_v3-511068-511231-for	0.311034
Pf3D7_03_v3-564440-564501-for	0.465341
Pf3D7_03_v3-573770-573850-for	0.179843
Pf3D7_03_v3-563223-563356-for	0.309009
Pf3D7_03_v3-575352-575486-for	0.150374
Pf3D7_03_v3-572235-572354-for	0.137517
Pf3D7_03_v3-575860-576076-for	0.145855
Pf3D7_03_v3-593902-593964-for	0.165633
Pf3D7_03_v3-590972-591185-for	0.240273
Pf3D7_03_v3-575425-575656-for	0.146639
Pf3D7_03_v3-597703-597942-for	0.154236
Pf3D7_03_v3-572924-573131-for	0.199763
Pf3D7_03_v3-609073-609134-for	0.134728
Pf3D7_03_v3-618416-618560-for	0.432932
Pf3D7_03_v3-620554-620615-for	0.334629
Pf3D7_03_v3-620219-620280-for	0.312142
Pf3D7_03_v3-590449-590587-for	0.181375
Pf3D7_03_v3-601227-601518-for	0.0855757
Pf3D7_03_v3-616744-616981-for	0.568889
Pf3D7_03_v3-622558-622652-for	0.631557
Pf3D7_03_v3-620947-621198-for	0.303372
Pf3D7_03_v3-625244-625305-for	0.162621
Pf3D7_03_v3-611561-611845-for	0.198343
Pf3D7_03_v3-637272-637333-for	0.13658
Pf3D7_03_v3-625882-625943-for	0.155263
Pf3D7_03_v3-602630-602782-for	0.191144
Pf3D7_03_v3-629953-630014-for	0.183138
Pf3D7_03_v3-652162-652223-for	0.29831
Pf3D7_03_v3-651122-651209-for	0.195578
Pf3D7_03_v3-642088-642221-for	0.168645
Pf3D7_03_v3-645210-645271-for	0.15161
Pf3D7_03_v3-654064-654151-for	0.518692
Pf3D7_03_v3-639717-639858-for	0.325444
Pf3D7_03_v3-657095-657170-for	0.199725
Pf3D7_03_v3-660565-660626-for	0.276824
Pf3D7_03_v3-648914-649195-for	0.200951
Pf3D7_03_v3-653589-653759-for	0.197168
Pf3D7_03_v3-665528-665589-for	0.295521
Pf3D7_03_v3-586648-586815-for	0.591857
Pf3D7_03_v3-669822-669883-for	0.472546
Pf3D7_03_v3-654530-654751-for	0.532521
Pf3D7_03_v3-683283-683344-for	0.244292
Pf3D7_03_v3-674484-674703-for	0.307205
Pf3D7_03_v3-664695-664911-for	0.317344
Pf3D7_03_v3-680148-680375-for	0.249581
Pf3D7_03_v3-670103-670299-for	0.477296
Pf3D7_03_v3-684856-684917-for	0.20508
Pf3D7_03_v3-688018-688153-for	0.200663
Pf3D7_03_v3-687105-687166-for	0.213024
Pf3D7_03_v3-691745-691842-for	0.109282
Pf3D7_03_v3-702795-702945-for	0.15688
Pf3D7_03_v3-688767-688924-for	0.314643
Pf3D7_03_v3-702884-703174-for	0.155538
Pf3D7_03_v3-708957-709018-for	0.230032
Pf3D7_03_v3-708521-708595-for	0.418737
Pf3D7_03_v3-692679-692765-for	0.368082
Pf3D7_03_v3-705136-705226-for	0.408169
Pf3D7_03_v3-707845-707969-for	0.545602
Pf3D7_03_v3-717010-717088-for	0.104491
Pf3D7_03_v3-382981-383199-for	0.791731
Pf3D7_03_v3-720221-720513-for	0.197149
Pf3D7_03_v3-729155-729216-for	0.41799
Pf3D7_03_v3-730361-730422-for	0.156074
Pf3D7_03_v3-728275-728528-for	0.165824
Pf3D7_03_v3-740439-740506-for	0.207036
Pf3D7_03_v3-738456-738696-for	0.156907
Pf3D7_03_v3-749417-749646-for	0.460465
Pf3D7_03_v3-717897-718051-for	0.618558
Pf3D7_03_v3-74397-74577-for	0.21346
Pf3D7_03_v3-221404-221607-for	0.958935
Pf3D7_03_v3-749585-749862-for	0.487665
Pf3D7_03_v3-717958-718233-for	0.338905
Pf3D7_03_v3-750851-751077-for	0.351625
Pf3D7_03_v3-750764-750912-for	0.526636
Pf3D7_03_v3-751502-751729-for	0.61977
Pf3D7_03_v3-655607-655892-for	0.642844
Pf3D7_03_v3-752349-752520-for	0.490667
Pf3D7_03_v3-750204-750488-for	0.533272
Pf3D7_03_v3-747666-747738-for	0.309234
Pf3D7_03_v3-756832-757033-for	0.327072
Pf3D7_03_v3-760016-760077-for	0.269753
Pf3D7_03_v3-758226-758493-for	0.330335
Pf3D7_03_v3-76110-76171-for	0.193326
Pf3D7_03_v3-655820-656112-for	0.675475
Pf3D7_03_v3-761839-761900-for	0.21478
Pf3D7_03_v3-757613-757750-for	0.377756
Pf3D7_03_v3-758280-758536-for	0.542949
Pf3D7_03_v3-717724-718019-for	0.594317
Pf3D7_03_v3-780294-780355-for	0.209646
Pf3D7_03_v3-777434-777695-for	0.230603
Pf3D7_03_v3-777394-777612-for	0.231811
Pf3D7_03_v3-758420-758688-for	0.556578
Pf3D7_03_v3-788614-788697-for	0.126208
Pf3D7_03_v3-786185-786238-for	0.164816
Pf3D7_03_v3-795628-795739-for	0.29967
Pf3D7_03_v3-758475-758741-for	0.560629
Pf3D7_03_v3-79581-79753-for	0.228988
Pf3D7_03_v3-798296-798357-for	0.254574
Pf3D7_03_v3-796169-796435-for	0.208785
Pf3D7_03_v3-796025-796230-for	0.23469
Pf3D7_03_v3-812605-812729-for	0.235192
Pf3D7_03_v3-803885-804122-for	0.347882
Pf3D7_03_v3-792375-792619-for	0.296782
Pf3D7_03_v3-819948-820009-for	0.182736
Pf3D7_03_v3-797772-797848-for	0.280788
Pf3D7_03_v3-77143-77346-for	0.317512
Pf3D7_03_v3-826558-826619-for	0.279536
Pf3D7_03_v3-810434-810609-for	0.21948
Pf3D7_03_v3-81171-81306-for	0.143614
Pf3D7_03_v3-827869-827948-for	0.250718
Pf3D7_03_v3-844086-844147-for	0.143082
Pf3D7_03_v3-840813-840862-for	0.149196
Pf3D7_03_v3-827124-827188-for	0.431023
Pf3D7_03_v3-82304-82544-for	0.337823
Pf3D7_03_v3-831931-832140-for	0.211838
Pf3D7_03_v3-77264-77511-for	0.604953
Pf3D7_03_v3-831237-831321-for	0.400494
Pf3D7_03_v3-848488-848620-for	0.435174
Pf3D7_03_v3-850620-850877-for	0.588776
Pf3D7_03_v3-853021-853082-for	0.498943
Pf3D7_03_v3-850189-850403-for	0.139041
Pf3D7_03_v3-850816-851006-for	0.259051
Pf3D7_03_v3-851524-851585-for	0.22898
Pf3D7_03_v3-850461-850681-for	0.549031
Pf3D7_03_v3-849652-849880-for	0.52882
Pf3D7_03_v3-850342-850537-for	0.199155
Pf3D7_03_v3-856177-856238-for	0.515993
Pf3D7_03_v3-855457-855547-for	0.632339
Pf3D7_03_v3-655383-655668-for	0.682598
Pf3D7_03_v3-849445-849721-for	0.606891
Pf3D7_03_v3-867287-867364-for	0.44623
Pf3D7_03_v3-860966-861027-for	0.506802
Pf3D7_03_v3-856897-857087-for	0.173274
Pf3D7_03_v3-857026-857302-for	0.332459
Pf3D7_03_v3-85318-85532-for	0.22648
Pf3D7_03_v3-887207-887271-for	0.276576
Pf3D7_03_v3-884448-884509-for	0.346964
Pf3D7_03_v3-890066-890132-for	0.138869
Pf3D7_03_v3-878719-878844-for	0.58551
Pf3D7_03_v3-85396-85670-for	0.500882
Pf3D7_03_v3-892014-892148-for	0.539362
Pf3D7_03_v3-89312-89399-for	0.165686
Pf3D7_03_v3-882035-882288-for	0.266987
Pf3D7_03_v3-896584-896819-for	0.134503
Pf3D7_03_v3-897260-897321-for	0.112152
Pf3D7_03_v3-86466-86697-for	0.647752
Pf3D7_03_v3-901662-901723-for	0.225763
Pf3D7_03_v3-882591-882809-for	0.301007
Pf3D7_03_v3-896758-897026-for	0.230961
Pf3D7_03_v3-907735-907796-for	0.481763
Pf3D7_03_v3-908559-908634-for	0.162178
Pf3D7_03_v3-897714-897830-for	0.688476
Pf3D7_03_v3-890747-890898-for	0.584744
Pf3D7_03_v3-913656-913723-for	0.246382
Pf3D7_03_v3-914852-914945-for	0.15795
Pf3D7_03_v3-898101-898243-for	0.711379
Pf3D7_03_v3-900972-901226-for	0.134892
Pf3D7_03_v3-87655-87834-for	0.721556
Pf3D7_03_v3-891581-891794-for	0.865661
Pf3D7_03_v3-91746-91859-for	0.176247
Pf3D7_03_v3-918072-918193-for	0.497775
Pf3D7_03_v3-919132-919274-for	0.473462
Pf3D7_03_v3-924084-924184-for	0.33363
Pf3D7_03_v3-903568-903786-for	0.529895
Pf3D7_03_v3-925271-925384-for	0.242546
Pf3D7_03_v3-913155-913360-for	0.25127
Pf3D7_03_v3-925074-925332-for	0.28672
Pf3D7_03_v3-928279-928340-for	0.158558
Pf3D7_03_v3-927921-927986-for	0.160044
Pf3D7_03_v3-923878-924145-for	0.414947
Pf3D7_03_v3-930671-930743-for	0.61328
Pf3D7_03_v3-934728-934779-for	0.140022
Pf3D7_03_v3-938663-938724-for	0.497745
Pf3D7_03_v3-925874-925976-for	0.320946
Pf3D7_03_v3-916326-916599-for	0.557384
Pf3D7_03_v3-933639-933777-for	0.0862554
Pf3D7_03_v3-946166-946227-for	0.281542
Pf3D7_03_v3-952399-952460-for	0.493753
Pf3D7_03_v3-919508-919800-for	0.66055
Pf3D7_03_v3-953854-953915-for	0.14429
Pf3D7_03_v3-950922-951004-for	0.225443
Pf3D7_03_v3-954083-954276-for	0.203949
Pf3D7_03_v3-942774-943010-for	0.346548
Pf3D7_03_v3-92747-93033-for	0.174709
Pf3D7_03_v3-955566-955714-for	0.337659
Pf3D7_03_v3-951527-951792-for	0.376621
Pf3D7_03_v3-968703-968764-for	0.172954
Pf3D7_03_v3-96810-96936-for	0.29472
Pf3D7_03_v3-978040-978101-for	0.115341
Pf3D7_03_v3-955374-955627-for	0.14141
Pf3D7_03_v3-96070-96139-for	0.595606
Pf3D7_03_v3-889115-889215-for	0.71897
Pf3D7_03_v3-980819-981044-for	0.379358
Pf3D7_03_v3-988797-988939-for	0.603783
Pf3D7_03_v3-982957-983222-for	0.532373
Pf3D7_03_v3-958210-958415-for	0.371027
Pf3D7_03_v3-988142-988266-for	0.296378
Pf3D7_04_v3-1005327-1005388-for	0.492707
Pf3D7_03_v3-983161-983428-for	0.614833
Pf3D7_04_v3-100347-100479-for	0.45197
Pf3D7_03_v3-917277-917559-for	0.837703
Pf3D7_03_v3-990458-990717-for	0.253366
Pf3D7_04_v3-1007476-1007667-for	0.156915
Pf3D7_03_v3-993499-993702-for	0.40302
Pf3D7_04_v3-1009086-1009157-for	0.273879
Pf3D7_04_v3-1005676-1005940-for	0.533455
Pf3D7_04_v3-1006001-1006265-for	0.848415
Pf3D7_03_v3-938146-938233-for	0.779544
Pf3D7_04_v3-1008527-1008751-for	0.219339
Pf3D7_04_v3-1013337-1013579-for	0.313504
Pf3D7_03_v3-974398-974698-for	0.628786
Pf3D7_04_v3-1005879-1006099-for	0.805345
Pf3D7_04_v3-1031682-1031929-for	0.153398
Pf3D7_04_v3-1005564-1005746-for	0.816252
Pf3D7_04_v3-1016509-1016777-for	0.16863
Pf3D7_04_v3-1032210-1032376-for	0.401723
Pf3D7_04_v3-1029486-1029688-for	0.684608
Pf3D7_04_v3-1032534-1032622-for	0.622168
Pf3D7_04_v3-1032987-1033048-for	0.486818
Pf3D7_04_v3-1029608-1029880-for	0.475743
Pf3D7_04_v3-1033482-1033543-for	0.137336
Pf3D7_04_v3-1036953-1037014-for	0.437326
Pf3D7_04_v3-1034901-1035124-for	0.561876
Pf3D7_04_v3-1034319-1034467-for	0.499588
Pf3D7_04_v3-1038789-1038850-for	0.259997
Pf3D7_04_v3-104126-104300-for	0.388794
Pf3D7_04_v3-1037402-1037686-for	0.737881
Pf3D7_04_v3-1034406-1034642-for	0.507026
Pf3D7_04_v3-1037625-1037920-for	0.818303
Pf3D7_04_v3-1050874-1050935-for	0.165694
Pf3D7_04_v3-1051691-1051757-for	0.305066
Pf3D7_04_v3-1063841-1063947-for	0.140923
Pf3D7_04_v3-103956-104202-for	0.706933
Pf3D7_04_v3-1006204-1006429-for	0.853659
Pf3D7_04_v3-103850-104050-for	0.693335
Pf3D7_04_v3-1064626-1064925-for	0.257632
Pf3D7_04_v3-1071631-1071766-for	0.429035
Pf3D7_04_v3-1042849-1043040-for	0.828425
Pf3D7_04_v3-1065640-1065896-for	0.13583
Pf3D7_04_v3-1064864-1065156-for	0.230267
Pf3D7_04_v3-1074688-1074853-for	0.220412
Pf3D7_04_v3-1081710-1081771-for	0.418436
Pf3D7_04_v3-1076618-1076869-for	0.17419
Pf3D7_04_v3-1077120-1077381-for	0.212307
Pf3D7_04_v3-1082503-1082755-for	0.54699
Pf3D7_04_v3-1083305-1083535-for	0.526501
Pf3D7_04_v3-1089787-1089855-for	0.454668
Pf3D7_04_v3-101450-101693-for	0.493181
Pf3D7_04_v3-1082626-1082863-for	0.556705
Pf3D7_04_v3-1094923-1094984-for	0.142307
Pf3D7_04_v3-1093298-1093538-for	0.545104
Pf3D7_04_v3-1065058-1065331-for	0.331348
Pf3D7_04_v3-1095913-1096117-for	0.71603
Pf3D7_04_v3-1097387-1097464-for	0.442405
Pf3D7_04_v3-1095756-1096050-for	0.639432
Pf3D7_04_v3-1096106-1096375-for	0.730232
Pf3D7_04_v3-1093967-1094258-for	0.664739
Pf3D7_04_v3-1096761-1097059-for	0.594833
Pf3D7_04_v3-1009835-1010104-for	0.544264
Pf3D7_04_v3-109981-110100-for	0.749304
Pf3D7_04_v3-1088390-1088641-for	0.62009
Pf3D7_04_v3-1096028-1096316-for	0.707593
Pf3D7_04_v3-1028151-1028246-for	0.896469
Pf3D7_04_v3-1095989-1096261-for	0.704206
Pf3D7_04_v3-1102859-1103020-for	0.729226
Pf3D7_04_v3-1102331-1102588-for	0.825509
Pf3D7_04_v3-1105341-1105419-for	0.169538
Pf3D7_04_v3-1099816-1100079-for	0.921858
Pf3D7_04_v3-1106606-1106667-for	0.379562
Pf3D7_04_v3-1100593-1100843-for	0.820701
Pf3D7_04_v3-110349-110472-for	0.563798
Pf3D7_04_v3-1111398-1111567-for	0.51213
Pf3D7_04_v3-1113867-1113928-for	0.488761
Pf3D7_04_v3-1119194-1119268-for	0.159823
Pf3D7_04_v3-1099855-1100136-for	0.937372
Pf3D7_04_v3-1126768-1126855-for	0.205103
Pf3D7_04_v3-1113336-1113613-for	0.726992
Pf3D7_04_v3-110922-111211-for	0.513856
Pf3D7_04_v3-1128468-1128657-for	0.307031
Pf3D7_04_v3-1100746-1101019-for	0.937409
Pf3D7_04_v3-1123593-1123709-for	0.436878
Pf3D7_04_v3-1128515-1128788-for	0.244317
Pf3D7_04_v3-1132464-1132578-for	0.298736
Pf3D7_04_v3-114957-115225-for	0.519165
Pf3D7_04_v3-1100054-1100285-for	0.949671
Pf3D7_04_v3-1129792-1129983-for	0.599884
Pf3D7_04_v3-124452-124720-for	0.421594
Pf3D7_04_v3-1100991-1101195-for	0.937195
Pf3D7_04_v3-124659-124827-for	0.317253
Pf3D7_04_v3-128050-128111-for	0.214378
Pf3D7_04_v3-120581-120683-for	0.253581
Pf3D7_04_v3-124762-125006-for	0.169734
Pf3D7_04_v3-128350-128599-for	0.454706
Pf3D7_04_v3-111044-111305-for	0.450505
Pf3D7_04_v3-128538-128754-for	0.397507
Pf3D7_04_v3-1100468-1100748-for	0.908465
Pf3D7_04_v3-129417-129661-for	0.626275
Pf3D7_04_v3-129264-129478-for	0.471286
Pf3D7_04_v3-129600-129760-for	0.532485
Pf3D7_04_v3-129089-129325-for	0.356404
Pf3D7_04_v3-131179-131332-for	0.540494
Pf3D7_04_v3-130854-131044-for	0.496269
Pf3D7_04_v3-130658-130947-for	0.517941
Pf3D7_04_v3-131262-131510-for	0.387057
Pf3D7_04_v3-131449-131710-for	0.0854204
Pf3D7_04_v3-131649-131914-for	0.423042
Pf3D7_04_v3-129660-129917-for	0.494489
Pf3D7_04_v3-130457-130719-for	0.37683
Pf3D7_04_v3-1138794-1139017-for	0.714555
Pf3D7_04_v3-133951-134196-for	0.728022
Pf3D7_04_v3-133807-134044-for	0.706139
Pf3D7_04_v3-137887-138057-for	0.366754
Pf3D7_04_v3-138277-138347-for	0.349611
Pf3D7_04_v3-128854-129150-for	0.684866
Pf3D7_04_v3-139020-139081-for	0.498907
Pf3D7_04_v3-139374-139501-for	0.372882
Pf3D7_04_v3-134135-134374-for	0.802788
Pf3D7_04_v3-133684-133945-for	0.572108
Pf3D7_04_v3-134171-134437-for	0.770647
Pf3D7_04_v3-138523-138715-for	0.78639
Pf3D7_04_v3-140899-141104-for	0.614634
Pf3D7_04_v3-140627-140864-for	0.791919
Pf3D7_04_v3-141832-141926-for	0.610179
Pf3D7_04_v3-142552-142756-for	0.431403
Pf3D7_04_v3-115514-115665-for	0.848766
Pf3D7_04_v3-143181-143370-for	0.220098
Pf3D7_04_v3-1100266-1100497-for	0.966049
Pf3D7_04_v3-143652-143916-for	0.730105
Pf3D7_04_v3-133593-133868-for	0.645212
Pf3D7_04_v3-140672-140960-for	0.881988
Pf3D7_04_v3-145506-145652-for	0.437981
Pf3D7_04_v3-143309-143592-for	0.789712
Pf3D7_04_v3-142695-142954-for	0.705689
Pf3D7_04_v3-145591-145838-for	0.47222
Pf3D7_04_v3-143838-144080-for	0.63813
Pf3D7_04_v3-143441-143713-for	0.882577
Pf3D7_04_v3-1130605-1130893-for	0.821307
Pf3D7_04_v3-147569-147771-for	0.670941
Pf3D7_04_v3-149915-150036-for	0.289155
Pf3D7_04_v3-172529-172590-for	0.496262
Pf3D7_04_v3-147709-147943-for	0.824884
Pf3D7_04_v3-184320-184381-for	0.24993
Pf3D7_04_v3-154148-154234-for	0.599702
Pf3D7_04_v3-185269-185330-for	0.255189
Pf3D7_04_v3-150638-150790-for	0.142275
Pf3D7_04_v3-188688-188749-for	0.315961
Pf3D7_04_v3-191136-191197-for	0.494534
Pf3D7_04_v3-192961-193023-for	0.156687
Pf3D7_04_v3-208929-208990-for	0.373901
Pf3D7_04_v3-191750-191943-for	0.157325
Pf3D7_04_v3-187986-188104-for	0.194581
Pf3D7_04_v3-212956-213132-for	0.343635
Pf3D7_04_v3-225906-226014-for	0.484334
Pf3D7_04_v3-225059-225120-for	0.247969
Pf3D7_04_v3-221362-221431-for	0.376485
Pf3D7_04_v3-234332-234393-for	0.144341
Pf3D7_04_v3-229869-229915-for	0.129461
Pf3D7_04_v3-227974-228035-for	0.473479
Pf3D7_04_v3-151823-152024-for	0.473894
Pf3D7_04_v3-242065-242173-for	0.356037
Pf3D7_04_v3-238653-238811-for	0.528169
Pf3D7_04_v3-248572-248804-for	0.211972
Pf3D7_04_v3-191608-191811-for	0.655899
Pf3D7_04_v3-249849-250044-for	0.526733
Pf3D7_04_v3-190611-190897-for	0.31326
Pf3D7_04_v3-253123-253208-for	0.100401
Pf3D7_04_v3-250823-250976-for	0.473299
Pf3D7_04_v3-254107-254195-for	0.21367
Pf3D7_04_v3-140524-140821-for	0.866207
Pf3D7_04_v3-256102-256241-for	0.212753
Pf3D7_04_v3-251957-252029-for	0.432188
Pf3D7_04_v3-250624-250884-for	0.304687
Pf3D7_04_v3-256769-256954-for	0.212671
Pf3D7_04_v3-264597-264711-for	0.219849
Pf3D7_04_v3-264919-265078-for	0.158968
Pf3D7_04_v3-260339-260485-for	0.521688
Pf3D7_04_v3-261281-261388-for	0.166412
Pf3D7_04_v3-267644-267717-for	0.534823
Pf3D7_04_v3-273055-273116-for	0.299669
Pf3D7_04_v3-265705-265981-for	0.192273
Pf3D7_04_v3-276841-276898-for	0.231455
Pf3D7_04_v3-270606-270797-for	0.415485
Pf3D7_04_v3-265763-266031-for	0.207858
Pf3D7_04_v3-283712-283952-for	0.4187
Pf3D7_04_v3-275885-276157-for	0.399035
Pf3D7_04_v3-284198-284349-for	0.57257
Pf3D7_04_v3-284896-285171-for	0.623511
Pf3D7_04_v3-287378-287528-for	0.263114
Pf3D7_04_v3-289484-289600-for	0.151118
Pf3D7_04_v3-293519-293618-for	0.350659
Pf3D7_04_v3-295608-295669-for	0.499811
Pf3D7_04_v3-241056-241333-for	0.742494
Pf3D7_04_v3-293776-293975-for	0.486716
Pf3D7_04_v3-257680-257861-for	0.492729
Pf3D7_04_v3-299193-299254-for	0.504959
Pf3D7_04_v3-300288-300349-for	0.218845
Pf3D7_04_v3-293557-293837-for	0.327656
Pf3D7_04_v3-300820-300881-for	0.281242
Pf3D7_04_v3-303617-303738-for	0.16546
Pf3D7_04_v3-296652-296899-for	0.285355
Pf3D7_04_v3-306844-306905-for	0.448553
Pf3D7_04_v3-309524-309585-for	0.155386
Pf3D7_04_v3-316607-316668-for	0.459991
Pf3D7_04_v3-321077-321138-for	0.128168
Pf3D7_04_v3-324031-324092-for	0.447764
Pf3D7_04_v3-296838-297076-for	0.359184
Pf3D7_04_v3-329437-329514-for	0.501808
Pf3D7_04_v3-333661-333730-for	0.31913
Pf3D7_04_v3-326093-326163-for	0.165022
Pf3D7_04_v3-339538-339756-for	0.139713
Pf3D7_04_v3-346417-346626-for	0.0816006
Pf3D7_04_v3-340145-340388-for	0.24654
Pf3D7_04_v3-340208-340486-for	0.242296
Pf3D7_04_v3-349615-349733-for	0.231146
Pf3D7_04_v3-351345-351444-for	0.121088
Pf3D7_04_v3-356535-356596-for	0.204562
Pf3D7_04_v3-307953-308248-for	0.721529
Pf3D7_04_v3-357994-358275-for	0.322726
Pf3D7_04_v3-361060-361174-for	0.339236
Pf3D7_04_v3-366225-366286-for	0.186167
Pf3D7_04_v3-367074-367225-for	0.246323
Pf3D7_04_v3-362525-362717-for	0.531971
Pf3D7_04_v3-146210-146320-for	0.879348
Pf3D7_04_v3-367760-367816-for	0.212107
Pf3D7_04_v3-354469-354766-for	0.568213
Pf3D7_04_v3-380060-380226-for	0.120725
Pf3D7_04_v3-386353-386534-for	0.141319
Pf3D7_04_v3-374911-375087-for	0.541449
Pf3D7_04_v3-389128-389189-for	0.499168
Pf3D7_04_v3-387280-387569-for	0.187733
Pf3D7_04_v3-389355-389438-for	0.174043
Pf3D7_04_v3-390395-390478-for	0.236022
Pf3D7_04_v3-386156-386414-for	0.357525
Pf3D7_04_v3-389898-390026-for	0.566189
Pf3D7_04_v3-398583-398849-for	0.335567
Pf3D7_04_v3-396378-396652-for	0.176417
Pf3D7_04_v3-398766-398934-for	0.347256
Pf3D7_04_v3-414026-414251-for	0.679765
Pf3D7_04_v3-394171-394459-for	0.492776
Pf3D7_04_v3-414542-414648-for	0.534258
Pf3D7_04_v3-415662-415796-for	0.537989
Pf3D7_04_v3-415127-415387-for	0.539296
Pf3D7_04_v3-415920-416028-for	0.502564
Pf3D7_04_v3-418976-419057-for	0.519001
Pf3D7_04_v3-415703-415992-for	0.582096
Pf3D7_04_v3-424633-424694-for	0.243987
Pf3D7_04_v3-417453-417707-for	0.584239
Pf3D7_04_v3-417090-417213-for	0.439046
Pf3D7_04_v3-418380-418675-for	0.491
Pf3D7_04_v3-419919-419985-for	0.238353
Pf3D7_04_v3-324632-324851-for	0.649534
Pf3D7_04_v3-426405-426473-for	0.224218
Pf3D7_04_v3-428132-428193-for	0.260693
Pf3D7_04_v3-140479-140755-for	0.933409
Pf3D7_04_v3-430509-430570-for	0.381316
Pf3D7_04_v3-428595-428656-for	0.485288
Pf3D7_04_v3-425110-425171-for	0.151293
Pf3D7_04_v3-435217-435278-for	0.357067
Pf3D7_04_v3-434899-434970-for	0.212566
Pf3D7_04_v3-432676-432882-for	0.257771
Pf3D7_04_v3-433559-433675-for	0.587168
Pf3D7_04_v3-442137-442198-for	0.123631
Pf3D7_04_v3-442844-442925-for	0.226712
Pf3D7_04_v3-437700-437850-for	0.509751
Pf3D7_04_v3-447835-447896-for	0.474944
Pf3D7_04_v3-431773-431852-for	0.587932
Pf3D7_04_v3-432771-432992-for	0.264448
Pf3D7_04_v3-460591-460861-for	0.190488
Pf3D7_04_v3-432931-433195-for	0.205688
Pf3D7_04_v3-460800-460987-for	0.421322
Pf3D7_04_v3-454066-454344-for	0.187554
Pf3D7_04_v3-462280-462341-for	0.511984
Pf3D7_04_v3-464779-465053-for	0.140604
Pf3D7_04_v3-473119-473180-for	0.286235
Pf3D7_04_v3-481140-481201-for	0.175501
Pf3D7_04_v3-472620-472681-for	0.178626
Pf3D7_04_v3-464029-464102-for	0.562275
Pf3D7_04_v3-494705-494766-for	0.216375
Pf3D7_04_v3-476272-476421-for	0.386405
Pf3D7_04_v3-133360-133610-for	0.923229
Pf3D7_04_v3-487167-487368-for	0.467482
Pf3D7_04_v3-461552-461709-for	0.64654
Pf3D7_04_v3-508695-508909-for	0.463589
Pf3D7_04_v3-501710-501923-for	0.192733
Pf3D7_04_v3-511354-511457-for	0.296344
Pf3D7_04_v3-511677-511836-for	0.180996
Pf3D7_04_v3-506913-507093-for	0.248735
Pf3D7_04_v3-514753-515023-for	0.526488
Pf3D7_04_v3-512121-512417-for	0.15033
Pf3D7_04_v3-501492-501771-for	0.440033
Pf3D7_04_v3-515390-515641-for	0.304551
Pf3D7_04_v3-515580-515872-for	0.596651
Pf3D7_04_v3-513118-513279-for	0.51747
Pf3D7_04_v3-488672-488799-for	0.48256
Pf3D7_04_v3-507638-507862-for	0.522667
Pf3D7_04_v3-516045-516241-for	0.303446
Pf3D7_04_v3-516180-516478-for	0.410719
Pf3D7_04_v3-519019-519080-for	0.234977
Pf3D7_04_v3-515811-516106-for	0.673744
Pf3D7_04_v3-522018-522079-for	0.280506
Pf3D7_04_v3-515760-515977-for	0.638502
Pf3D7_04_v3-522678-522903-for	0.182019
Pf3D7_04_v3-524070-524132-for	0.493923
Pf3D7_04_v3-485842-485939-for	0.643209
Pf3D7_04_v3-522728-522986-for	0.181158
Pf3D7_04_v3-529208-529269-for	0.487766
Pf3D7_04_v3-525172-525404-for	0.44546
Pf3D7_04_v3-532429-532510-for	0.507852
Pf3D7_04_v3-520521-520804-for	0.288579
Pf3D7_04_v3-522842-523114-for	0.238748
Pf3D7_04_v3-528731-528966-for	0.553247
Pf3D7_04_v3-530934-531217-for	0.549681
Pf3D7_04_v3-533347-533407-for	0.0298587
Pf3D7_04_v3-522914-523204-for	0.27862
Pf3D7_04_v3-541813-541886-for	0.505554
Pf3D7_04_v3-531052-531278-for	0.449648
Pf3D7_04_v3-542145-542326-for	0.490533
Pf3D7_04_v3-542515-542677-for	0.518344
Pf3D7_04_v3-539930-540063-for	0.44677
Pf3D7_04_v3-537480-537541-for	0.40269
Pf3D7_04_v3-543693-543858-for	0.555516
Pf3D7_04_v3-540974-541182-for	0.222947
Pf3D7_04_v3-545123-545184-for	0.335849
Pf3D7_04_v3-537951-538210-for	0.203372
Pf3D7_04_v3-544031-544322-for	0.389876
Pf3D7_04_v3-519836-520136-for	0.734805
Pf3D7_04_v3-612121-612221-for	0.531209
Pf3D7_04_v3-612753-613016-for	0.514193
Pf3D7_04_v3-611887-612054-for	0.227958
Pf3D7_04_v3-612930-613213-for	0.493866
Pf3D7_04_v3-544503-544774-for	0.882136
Pf3D7_04_v3-614306-614487-for	0.188069
Pf3D7_04_v3-613074-613291-for	0.190008
Pf3D7_04_v3-615374-615649-for	0.448011
Pf3D7_04_v3-613152-613440-for	0.293083
Pf3D7_04_v3-612619-612859-for	0.570976
Pf3D7_04_v3-615621-615913-for	0.318704
Pf3D7_04_v3-284517-284782-for	0.747542
Pf3D7_04_v3-544584-544827-for	0.881013
Pf3D7_04_v3-622542-622603-for	0.120071
Pf3D7_04_v3-625312-625505-for	0.321538
Pf3D7_04_v3-625699-625898-for	0.330964
Pf3D7_04_v3-616910-617196-for	0.125689
Pf3D7_04_v3-622195-622353-for	0.221626
Pf3D7_04_v3-615444-615682-for	0.341981
Pf3D7_04_v3-623763-623919-for	0.472061
Pf3D7_04_v3-629979-630160-for	0.345796
Pf3D7_04_v3-613230-613500-for	0.309573
Pf3D7_04_v3-636904-637040-for	0.488068
Pf3D7_04_v3-613826-614055-for	0.387359
Pf3D7_04_v3-637115-637232-for	0.351883
Pf3D7_04_v3-637654-637784-for	0.361188
Pf3D7_04_v3-629810-630040-for	0.313877
Pf3D7_04_v3-635638-635759-for	0.464472
Pf3D7_04_v3-637863-638051-for	0.398024
Pf3D7_04_v3-615498-615775-for	0.350108
Pf3D7_04_v3-630538-630758-for	0.65781
Pf3D7_04_v3-639794-640031-for	0.505794
Pf3D7_04_v3-630427-630683-for	0.656651
Pf3D7_04_v3-639879-640141-for	0.516497
Pf3D7_04_v3-640898-641160-for	0.509354
Pf3D7_04_v3-645064-645227-for	0.494138
Pf3D7_04_v3-648864-649041-for	0.171885
Pf3D7_04_v3-647601-647806-for	0.605793
Pf3D7_04_v3-651288-651349-for	0.182254
Pf3D7_04_v3-662473-662534-for	0.320996
Pf3D7_04_v3-654953-655097-for	0.526818
Pf3D7_04_v3-668642-668703-for	0.268021
Pf3D7_04_v3-669015-669076-for	0.435411
Pf3D7_04_v3-655831-655907-for	0.716182
Pf3D7_04_v3-645947-646244-for	0.571266
Pf3D7_04_v3-675812-675873-for	0.452194
Pf3D7_04_v3-667019-667199-for	0.360387
Pf3D7_04_v3-641102-641388-for	0.770654
Pf3D7_04_v3-641327-641596-for	0.722748
Pf3D7_04_v3-677059-677120-for	0.103473
Pf3D7_04_v3-649322-649519-for	0.259992
Pf3D7_04_v3-683857-684089-for	0.30513
Pf3D7_04_v3-673759-673993-for	0.387356
Pf3D7_04_v3-684643-684704-for	0.312241
Pf3D7_04_v3-691930-691991-for	0.497473
Pf3D7_04_v3-683041-683243-for	0.532995
Pf3D7_04_v3-677261-677358-for	0.614286
Pf3D7_04_v3-682866-683158-for	0.577273
Pf3D7_04_v3-692284-692524-for	0.253007
Pf3D7_02_v3-843047-843285-for	0.974897
Pf3D7_04_v3-703234-703479-for	0.119516
Pf3D7_04_v3-696089-696295-for	0.192053
Pf3D7_04_v3-673573-673820-for	0.716339
Pf3D7_04_v3-713796-713958-for	0.134643
Pf3D7_04_v3-693919-694079-for	0.50869
Pf3D7_04_v3-694018-694317-for	0.2851
Pf3D7_04_v3-632833-633031-for	0.735036
Pf3D7_04_v3-736657-736754-for	0.199234
Pf3D7_04_v3-738744-738805-for	0.382649
Pf3D7_04_v3-742986-743053-for	0.192523
Pf3D7_04_v3-757088-757149-for	0.448884
Pf3D7_04_v3-720972-721024-for	0.436465
Pf3D7_04_v3-747207-747253-for	0.164084
Pf3D7_04_v3-748208-748440-for	0.0884318
Pf3D7_04_v3-763038-763099-for	0.383527
Pf3D7_04_v3-764801-764862-for	0.132387
Pf3D7_04_v3-712421-712555-for	0.216478
Pf3D7_04_v3-773484-773545-for	0.120448
Pf3D7_04_v3-757961-758178-for	0.171507
Pf3D7_04_v3-767068-767172-for	0.699795
Pf3D7_04_v3-787629-787690-for	0.199924
Pf3D7_04_v3-774831-774904-for	0.0871825
Pf3D7_04_v3-791112-791173-for	0.493584
Pf3D7_04_v3-789210-789306-for	0.216993
Pf3D7_04_v3-791747-791795-for	0.501269
Pf3D7_04_v3-788028-788239-for	0.542194
Pf3D7_04_v3-792845-792906-for	0.284878
Pf3D7_04_v3-771474-771546-for	0.386524
Pf3D7_04_v3-794288-794351-for	0.489709
Pf3D7_04_v3-776038-776338-for	0.564265
Pf3D7_04_v3-725563-725631-for	0.515401
Pf3D7_04_v3-794892-795023-for	0.388613
Pf3D7_04_v3-793852-793934-for	0.508817
Pf3D7_04_v3-641214-641488-for	0.878738
Pf3D7_04_v3-798525-798586-for	0.378609
Pf3D7_04_v3-792495-792582-for	0.620612
Pf3D7_04_v3-797429-797600-for	0.641587
Pf3D7_04_v3-796071-796298-for	0.43535
Pf3D7_04_v3-803207-803369-for	0.229019
Pf3D7_04_v3-803308-803591-for	0.492185
Pf3D7_04_v3-797183-797345-for	0.540512
Pf3D7_04_v3-797270-797490-for	0.643557
Pf3D7_04_v3-804280-804490-for	0.137313
Pf3D7_04_v3-766457-766753-for	0.591221
Pf3D7_04_v3-802594-802739-for	0.547131
Pf3D7_04_v3-819392-819503-for	0.357068
Pf3D7_04_v3-817884-818044-for	0.257137
Pf3D7_04_v3-805013-805251-for	0.638071
Pf3D7_04_v3-805067-805330-for	0.633089
Pf3D7_04_v3-836369-836520-for	0.147889
Pf3D7_04_v3-817446-817660-for	0.322888
Pf3D7_04_v3-829203-829412-for	0.249455
Pf3D7_04_v3-838187-838248-for	0.357065
Pf3D7_04_v3-828795-828904-for	0.562903
Pf3D7_04_v3-819753-819904-for	0.523121
Pf3D7_04_v3-840119-840217-for	0.167977
Pf3D7_04_v3-839093-839194-for	0.198769
Pf3D7_04_v3-820770-820963-for	0.236529
Pf3D7_04_v3-797539-797822-for	0.826607
Pf3D7_04_v3-726275-726570-for	0.691153
Pf3D7_04_v3-836708-836886-for	0.520943
Pf3D7_04_v3-856568-856629-for	0.489668
Pf3D7_04_v3-841853-842008-for	0.516467
Pf3D7_04_v3-807227-807503-for	0.682603
Pf3D7_04_v3-859356-859516-for	0.569063
Pf3D7_04_v3-836786-837075-for	0.480913
Pf3D7_04_v3-855975-856257-for	0.659551
Pf3D7_04_v3-863772-863855-for	0.506115
Pf3D7_04_v3-850241-850473-for	0.328012
Pf3D7_04_v3-860507-860778-for	0.233415
Pf3D7_04_v3-868834-868895-for	0.228408
Pf3D7_04_v3-863350-863591-for	0.757264
Pf3D7_04_v3-865776-865959-for	0.387363
Pf3D7_04_v3-873214-873327-for	0.160983
Pf3D7_04_v3-863266-863535-for	0.632161
Pf3D7_04_v3-863116-863411-for	0.609553
Pf3D7_04_v3-877109-877235-for	0.508653
Pf3D7_04_v3-880084-880145-for	0.464507
Pf3D7_04_v3-766637-766825-for	0.846787
Pf3D7_04_v3-871404-871670-for	0.202998
Pf3D7_04_v3-882248-882309-for	0.281724
Pf3D7_04_v3-860397-860652-for	0.291034
Pf3D7_04_v3-881255-881532-for	0.510753
Pf3D7_04_v3-865055-865337-for	0.401118
Pf3D7_04_v3-884024-884241-for	0.453425
Pf3D7_04_v3-865145-865372-for	0.666286
Pf3D7_04_v3-881166-881412-for	0.637892
Pf3D7_04_v3-888623-888684-for	0.49995
Pf3D7_04_v3-890316-890377-for	0.137812
Pf3D7_04_v3-879762-879899-for	0.488308
Pf3D7_04_v3-878944-879225-for	0.272117
Pf3D7_04_v3-891700-891790-for	0.241302
Pf3D7_04_v3-888861-888922-for	0.363483
Pf3D7_04_v3-892169-892248-for	0.136032
Pf3D7_04_v3-890969-891081-for	0.398464
Pf3D7_04_v3-892507-892668-for	0.133943
Pf3D7_04_v3-896103-896351-for	0.199717
Pf3D7_04_v3-899019-899080-for	0.199999
Pf3D7_04_v3-898004-898248-for	0.265533
Pf3D7_04_v3-897589-897819-for	0.420541
Pf3D7_04_v3-887765-887919-for	0.62525
Pf3D7_04_v3-886480-886675-for	0.528737
Pf3D7_04_v3-900460-900695-for	0.600286
Pf3D7_04_v3-901065-901227-for	0.537163
Pf3D7_04_v3-900565-900810-for	0.768423
Pf3D7_04_v3-885477-885749-for	0.6203
Pf3D7_04_v3-907540-907601-for	0.495451
Pf3D7_04_v3-884352-884588-for	0.317304
Pf3D7_04_v3-900634-900872-for	0.80021
Pf3D7_04_v3-903383-903481-for	0.172365
Pf3D7_04_v3-909220-909334-for	0.666973
Pf3D7_04_v3-901740-902040-for	0.527174
Pf3D7_04_v3-880761-881005-for	0.79839
Pf3D7_04_v3-910194-910347-for	0.666346
Pf3D7_04_v3-900926-901127-for	0.820284
Pf3D7_04_v3-918247-918498-for	0.447222
Pf3D7_04_v3-921949-922004-for	0.57711
Pf3D7_04_v3-919436-919635-for	0.503182
Pf3D7_04_v3-908129-908377-for	0.561211
Pf3D7_04_v3-910971-911113-for	0.693956
Pf3D7_04_v3-923172-923233-for	0.43155
Pf3D7_04_v3-922749-922857-for	0.529889
Pf3D7_04_v3-925947-926008-for	0.157919
Pf3D7_04_v3-897431-897728-for	0.395459
Pf3D7_04_v3-926817-926878-for	0.113555
Pf3D7_04_v3-900749-901018-for	0.885812
Pf3D7_04_v3-927867-928036-for	0.353458
Pf3D7_04_v3-923698-923994-for	0.274095
Pf3D7_04_v3-929980-930071-for	0.350392
Pf3D7_04_v3-920456-920596-for	0.52051
Pf3D7_04_v3-929490-929749-for	0.545211
Pf3D7_04_v3-96003-96085-for	0.190803
Pf3D7_04_v3-923872-924171-for	0.329047
Pf3D7_04_v3-933844-934014-for	0.542866
Pf3D7_04_v3-907960-908229-for	0.367738
Pf3D7_04_v3-933914-934173-for	0.379467
Pf3D7_04_v3-989440-989693-for	0.203397
Pf3D7_04_v3-990729-990838-for	0.533827
Pf3D7_04_v3-927118-927402-for	0.517035
Pf3D7_04_v3-97457-97684-for	0.765932
Pf3D7_04_v3-991517-991762-for	0.458406
Pf3D7_04_v3-990969-991266-for	0.738302
Pf3D7_04_v3-98217-98468-for	0.628182
Pf3D7_04_v3-993191-993392-for	0.699462
Pf3D7_04_v3-991075-991358-for	0.66268
Pf3D7_04_v3-991662-991911-for	0.633005
Pf3D7_04_v3-993064-993302-for	0.749843
Pf3D7_04_v3-997176-997378-for	0.36327
Pf3D7_04_v3-993721-994015-for	0.658805
Pf3D7_04_v3-998981-999042-for	0.500118
Pf3D7_05_v3-1003578-1003639-for	0.211791
Pf3D7_04_v3-99954-100118-for	0.16377
Pf3D7_05_v3-1004292-1004441-for	0.573655
Pf3D7_04_v3-993900-994172-for	0.25907
Pf3D7_04_v3-998442-998628-for	0.783923
Pf3D7_05_v3-1006970-1007079-for	0.313691
Pf3D7_04_v3-991297-991578-for	0.659935
Pf3D7_05_v3-1010074-1010167-for	0.311401
Pf3D7_05_v3-1011274-1011344-for	0.159854
Pf3D7_05_v3-1007267-1007550-for	0.562168
Pf3D7_05_v3-1007685-1007844-for	0.432606
Pf3D7_05_v3-1011622-1011683-for	0.485547
Pf3D7_05_v3-1027869-1027930-for	0.498929
Pf3D7_05_v3-1029587-1029648-for	0.208529
Pf3D7_05_v3-1030075-1030136-for	0.272946
Pf3D7_05_v3-102097-102268-for	0.174734
Pf3D7_04_v3-991205-991504-for	0.702609
Pf3D7_05_v3-1011877-1012049-for	0.37201
Pf3D7_05_v3-1037142-1037203-for	0.510293
Pf3D7_05_v3-1006256-1006458-for	0.560678
Pf3D7_05_v3-1036841-1036902-for	0.217959
Pf3D7_05_v3-1043272-1043504-for	0.37018
Pf3D7_05_v3-1042500-1042796-for	0.604158
Pf3D7_04_v3-992459-992740-for	0.7233
Pf3D7_05_v3-1049870-1050081-for	0.172389
Pf3D7_05_v3-1060077-1060138-for	0.217936
Pf3D7_04_v3-926217-926412-for	0.819081
Pf3D7_05_v3-1043383-1043683-for	0.397534
Pf3D7_05_v3-1042049-1042298-for	0.542657
Pf3D7_05_v3-1062347-1062408-for	0.507242
Pf3D7_05_v3-1057628-1057784-for	0.183932
Pf3D7_05_v3-1061755-1061999-for	0.160148
Pf3D7_05_v3-1061580-1061816-for	0.164062
Pf3D7_05_v3-1062934-1063035-for	0.246654
Pf3D7_05_v3-1064900-1064985-for	0.138226
Pf3D7_05_v3-1065325-1065387-for	0.342779
Pf3D7_04_v3-992559-992849-for	0.712769
Pf3D7_05_v3-1061492-1061744-for	0.220726
Pf3D7_05_v3-1051670-1051956-for	0.554181
Pf3D7_05_v3-1063348-1063550-for	0.220968
Pf3D7_05_v3-1071374-1071435-for	0.296399
Pf3D7_05_v3-1063489-1063735-for	0.204716
Pf3D7_05_v3-1066845-1067028-for	0.208329
Pf3D7_05_v3-1089066-1089146-for	0.472021
Pf3D7_05_v3-1092278-1092414-for	0.478302
Pf3D7_05_v3-1076902-1077108-for	0.112406
Pf3D7_05_v3-1082378-1082439-for	0.50026
Pf3D7_05_v3-110194-110255-for	0.141497
Pf3D7_05_v3-1101727-1101972-for	0.328496
Pf3D7_05_v3-1105128-1105189-for	0.296132
Pf3D7_05_v3-1107372-1107433-for	0.21959
Pf3D7_05_v3-1101600-1101887-for	0.326898
Pf3D7_05_v3-1108785-1108846-for	0.402447
Pf3D7_05_v3-1111485-1111546-for	0.215232
Pf3D7_05_v3-1108207-1108475-for	0.668755
Pf3D7_05_v3-1079924-1080204-for	0.182642
Pf3D7_05_v3-1112588-1112788-for	0.222599
Pf3D7_05_v3-1101406-1101696-for	0.264289
Pf3D7_05_v3-1114531-1114627-for	0.230029
Pf3D7_05_v3-1117302-1117411-for	0.168954
Pf3D7_05_v3-1134175-1134236-for	0.260832
Pf3D7_05_v3-1136710-1136771-for	0.399928
Pf3D7_05_v3-1144596-1144657-for	0.266143
Pf3D7_05_v3-1118351-1118482-for	0.424275
Pf3D7_05_v3-1150609-1150670-for	0.1659
Pf3D7_05_v3-1069361-1069582-for	0.326965
Pf3D7_05_v3-1161256-1161317-for	0.37238
Pf3D7_05_v3-1141020-1141129-for	0.270949
Pf3D7_05_v3-1164313-1164383-for	0.469131
Pf3D7_05_v3-1166470-1166531-for	0.23313
Pf3D7_05_v3-110461-110758-for	0.481063
Pf3D7_05_v3-1112736-1113019-for	0.355817
Pf3D7_05_v3-1070256-1070437-for	0.300109
Pf3D7_05_v3-1172566-1172848-for	0.557438
Pf3D7_05_v3-1113343-1113597-for	0.6058
Pf3D7_05_v3-117485-117547-for	0.166467
Pf3D7_05_v3-1167780-1168016-for	0.193114
Pf3D7_05_v3-1172634-1172887-for	0.556127
Pf3D7_05_v3-1174781-1174863-for	0.246918
Pf3D7_05_v3-1177109-1177199-for	0.147146
Pf3D7_05_v3-1167116-1167301-for	0.196961
Pf3D7_05_v3-1181795-1181870-for	0.34164
Pf3D7_05_v3-1181332-1181403-for	0.443306
Pf3D7_05_v3-1166883-1167178-for	0.346434
Pf3D7_05_v3-1184014-1184107-for	0.240995
Pf3D7_05_v3-1185486-1185547-for	0.328539
Pf3D7_05_v3-1187890-1188092-for	0.640051
Pf3D7_05_v3-1185022-1185113-for	0.662213
Pf3D7_05_v3-1177554-1177636-for	0.291268
Pf3D7_05_v3-1184524-1184629-for	0.268327
Pf3D7_05_v3-1147178-1147438-for	0.625755
Pf3D7_05_v3-1194390-1194451-for	0.468521
Pf3D7_05_v3-1178395-1178654-for	0.637071
Pf3D7_05_v3-118178-118463-for	0.508871
Pf3D7_05_v3-1187653-1187951-for	0.651814
Pf3D7_05_v3-1191444-1191519-for	0.149639
Pf3D7_05_v3-118402-118560-for	0.338045
Pf3D7_05_v3-1204124-1204185-for	0.40475
Pf3D7_05_v3-1199900-1200020-for	0.588655
Pf3D7_05_v3-1196889-1197019-for	0.653089
Pf3D7_05_v3-1188460-1188689-for	0.838938
Pf3D7_05_v3-1209954-1210021-for	0.200722
Pf3D7_05_v3-1188304-1188572-for	0.839748
Pf3D7_05_v3-1188363-1188613-for	0.733315
Pf3D7_05_v3-1217930-1217991-for	0.509143
Pf3D7_05_v3-1219029-1219090-for	0.167098
Pf3D7_05_v3-1215424-1215607-for	0.362222
Pf3D7_05_v3-122475-122536-for	0.120548
Pf3D7_05_v3-1216759-1217022-for	0.750639
Pf3D7_05_v3-1217152-1217400-for	0.327561
Pf3D7_05_v3-1235115-1235196-for	0.138302
Pf3D7_05_v3-1240509-1240570-for	0.167846
Pf3D7_05_v3-1241406-1241467-for	0.395878
Pf3D7_05_v3-1216961-1217238-for	0.624701
Pf3D7_05_v3-1245367-1245452-for	0.421638
Pf3D7_05_v3-1247910-1248000-for	0.0972534
Pf3D7_05_v3-1218580-1218844-for	0.593462
Pf3D7_05_v3-1251162-1251223-for	0.191405
Pf3D7_05_v3-1219711-1219950-for	0.640448
Pf3D7_05_v3-1243120-1243268-for	0.156854
Pf3D7_05_v3-1256767-1256964-for	0.107559
Pf3D7_05_v3-1261778-1261839-for	0.310258
Pf3D7_05_v3-1268686-1268747-for	0.32634
Pf3D7_05_v3-1239418-1239667-for	0.437401
Pf3D7_05_v3-1253834-1254080-for	0.462937
Pf3D7_05_v3-1271225-1271287-for	0.557092
Pf3D7_05_v3-1273618-1273679-for	0.214523
Pf3D7_05_v3-1271826-1271887-for	0.424689
Pf3D7_05_v3-1207516-1207801-for	0.878348
Pf3D7_05_v3-1263137-1263401-for	0.435824
Pf3D7_05_v3-1259827-1259912-for	0.28646
Pf3D7_05_v3-1275003-1275116-for	0.157806
Pf3D7_05_v3-127828-128079-for	0.274848
Pf3D7_05_v3-1216897-1217118-for	0.783256
Pf3D7_05_v3-1274203-1274381-for	0.557285
Pf3D7_05_v3-127999-128264-for	0.179852
Pf3D7_05_v3-1284775-1284836-for	0.102649
Pf3D7_05_v3-128203-128337-for	0.180314
Pf3D7_05_v3-1236259-1236486-for	0.382428
Pf3D7_05_v3-1301649-1301712-for	0.523
Pf3D7_05_v3-1281852-1282075-for	0.365183
Pf3D7_05_v3-1288156-1288342-for	0.291379
Pf3D7_05_v3-1283642-1283889-for	0.269148
Pf3D7_05_v3-1298161-1298304-for	0.567561
Pf3D7_05_v3-1283682-1283959-for	0.27723
Pf3D7_05_v3-130608-130794-for	0.308028
Pf3D7_05_v3-1308959-1309197-for	0.688043
Pf3D7_05_v3-1308794-1309020-for	0.747026
Pf3D7_05_v3-1309420-1309711-for	0.616702
Pf3D7_05_v3-1303828-1304075-for	0.568498
Pf3D7_05_v3-1309638-1309925-for	0.362577
Pf3D7_04_v3-910286-910570-for	0.902635
Pf3D7_05_v3-131871-131932-for	0.179964
Pf3D7_05_v3-1313524-1313671-for	0.512167
Pf3D7_05_v3-1313304-1313585-for	0.531201
Pf3D7_05_v3-1296681-1296937-for	0.574019
Pf3D7_05_v3-1303761-1303988-for	0.599963
Pf3D7_05_v3-1319761-1319960-for	0.429045
Pf3D7_05_v3-1315054-1315318-for	0.435639
Pf3D7_05_v3-128265-128554-for	0.255559
Pf3D7_05_v3-132170-132403-for	0.6099
Pf3D7_05_v3-1296875-1297069-for	0.370327
Pf3D7_05_v3-1314950-1315236-for	0.433619
Pf3D7_05_v3-1319636-1319913-for	0.444831
Pf3D7_05_v3-1322105-1322324-for	0.816346
Pf3D7_05_v3-132798-132915-for	0.497005
Pf3D7_05_v3-135431-135492-for	0.23723
Pf3D7_05_v3-1322263-1322504-for	0.709742
Pf3D7_05_v3-1316494-1316759-for	0.740353
Pf3D7_05_v3-144130-144191-for	0.492383
Pf3D7_05_v3-138075-138177-for	0.426116
Pf3D7_05_v3-1322525-1322754-for	0.518731
Pf3D7_05_v3-144544-144774-for	0.360941
Pf3D7_05_v3-146665-146741-for	0.324201
Pf3D7_05_v3-145315-145464-for	0.264235
Pf3D7_05_v3-144713-144949-for	0.212833
Pf3D7_05_v3-154347-154408-for	0.186603
Pf3D7_05_v3-151711-151772-for	0.482717
Pf3D7_05_v3-151066-151160-for	0.121365
Pf3D7_05_v3-1322398-1322690-for	0.696628
Pf3D7_05_v3-132101-132327-for	0.840919
Pf3D7_05_v3-143233-143383-for	0.506429
Pf3D7_05_v3-169444-169525-for	0.398151
Pf3D7_05_v3-172770-172831-for	0.25877
Pf3D7_05_v3-160162-160377-for	0.526369
Pf3D7_05_v3-1322629-1322918-for	0.664381
Pf3D7_05_v3-1322820-1323055-for	0.737787
Pf3D7_05_v3-174073-174355-for	0.392158
Pf3D7_05_v3-173940-174223-for	0.22785
Pf3D7_05_v3-162264-162548-for	0.552757
Pf3D7_05_v3-157826-158106-for	0.776368
Pf3D7_05_v3-160673-160838-for	0.297704
Pf3D7_05_v3-195231-195390-for	0.130901
Pf3D7_05_v3-197411-197522-for	0.331649
Pf3D7_05_v3-1322693-1322985-for	0.671123
Pf3D7_05_v3-199663-199724-for	0.295105
Pf3D7_05_v3-186237-186430-for	0.163087
Pf3D7_05_v3-197461-197716-for	0.274656
Pf3D7_05_v3-156589-156763-for	0.341801
Pf3D7_05_v3-186941-187091-for	0.122211
Pf3D7_05_v3-198111-198222-for	0.533281
Pf3D7_05_v3-212821-212890-for	0.147546
Pf3D7_05_v3-203466-203557-for	0.171642
Pf3D7_05_v3-192085-192378-for	0.532281
Pf3D7_05_v3-216172-216233-for	0.318651
Pf3D7_05_v3-213583-213663-for	0.331875
Pf3D7_05_v3-194180-194478-for	0.227692
Pf3D7_05_v3-209909-210039-for	0.33351
Pf3D7_05_v3-189111-189222-for	0.722916
Pf3D7_05_v3-223699-223784-for	0.156523
Pf3D7_05_v3-217693-217972-for	0.186937
Pf3D7_05_v3-221743-222012-for	0.171802
Pf3D7_05_v3-230780-230916-for	0.115286
Pf3D7_05_v3-241135-241196-for	0.149711
Pf3D7_05_v3-236048-236109-for	0.39048
Pf3D7_05_v3-248606-248667-for	0.417685
Pf3D7_05_v3-221899-222157-for	0.229185
Pf3D7_05_v3-256349-256484-for	0.261147
Pf3D7_05_v3-228847-228992-for	0.35246
Pf3D7_05_v3-211234-211487-for	0.332509
Pf3D7_05_v3-271352-271425-for	0.308683
Pf3D7_05_v3-274124-274166-for	0.28095
Pf3D7_05_v3-268154-268387-for	0.138324
Pf3D7_05_v3-277364-277550-for	0.160084
Pf3D7_05_v3-197907-198172-for	0.92628
Pf3D7_05_v3-278809-278870-for	0.159259
Pf3D7_05_v3-267074-267266-for	0.357273
Pf3D7_05_v3-242949-243213-for	0.454984
Pf3D7_05_v3-284729-284807-for	0.449875
Pf3D7_05_v3-274654-274877-for	0.559057
Pf3D7_05_v3-286629-286895-for	0.328283
Pf3D7_05_v3-271634-271927-for	0.205472
Pf3D7_05_v3-288800-288889-for	0.686428
Pf3D7_05_v3-289885-290114-for	0.448076
Pf3D7_05_v3-290053-290236-for	0.232157
Pf3D7_05_v3-307531-307724-for	0.1467
Pf3D7_05_v3-269335-269489-for	0.713335
Pf3D7_05_v3-294839-294971-for	0.212767
Pf3D7_05_v3-289782-289948-for	0.722436
Pf3D7_05_v3-285952-286223-for	0.243971
Pf3D7_05_v3-300018-300244-for	0.12949
Pf3D7_05_v3-307827-308048-for	0.411399
Pf3D7_05_v3-322368-322506-for	0.300628
Pf3D7_05_v3-326233-326294-for	0.132129
Pf3D7_05_v3-307611-307888-for	0.330967
Pf3D7_05_v3-329166-329436-for	0.633682
Pf3D7_05_v3-307375-307672-for	0.27198
Pf3D7_05_v3-328793-328891-for	0.54198
Pf3D7_05_v3-323992-324185-for	0.191809
Pf3D7_05_v3-323681-323757-for	0.576503
Pf3D7_05_v3-324685-324952-for	0.188746
Pf3D7_05_v3-344372-344427-for	0.0111852
Pf3D7_05_v3-347453-347514-for	0.135801
Pf3D7_05_v3-213006-213257-for	0.858603
Pf3D7_05_v3-345157-345266-for	0.53638
Pf3D7_05_v3-324843-325095-for	0.221516
Pf3D7_05_v3-347838-348085-for	0.118251
Pf3D7_05_v3-356362-356552-for	0.102654
Pf3D7_05_v3-335641-335940-for	0.666921
Pf3D7_05_v3-358920-358981-for	0.401796
Pf3D7_05_v3-351939-352200-for	0.514999
Pf3D7_05_v3-352913-353159-for	0.299653
Pf3D7_05_v3-213054-213317-for	0.863937
Pf3D7_05_v3-368601-368662-for	0.366451
Pf3D7_05_v3-364169-364323-for	0.569564
Pf3D7_05_v3-360098-360357-for	0.13926
Pf3D7_05_v3-359744-359910-for	0.17585
Pf3D7_05_v3-329256-329547-for	0.825662
Pf3D7_05_v3-358568-358694-for	0.205209
Pf3D7_05_v3-359574-359850-for	0.14856
Pf3D7_05_v3-372581-372652-for	0.140023
Pf3D7_05_v3-370419-370497-for	0.151662
Pf3D7_05_v3-350846-351141-for	0.790518
Pf3D7_05_v3-387153-387214-for	0.0971522
Pf3D7_05_v3-386761-386840-for	0.295375
Pf3D7_05_v3-367989-368214-for	0.434758
Pf3D7_05_v3-389601-389662-for	0.170138
Pf3D7_05_v3-393099-393160-for	0.457365
Pf3D7_05_v3-388704-388873-for	0.235802
Pf3D7_05_v3-392232-392332-for	0.531135
Pf3D7_05_v3-369793-370032-for	0.561878
Pf3D7_05_v3-390855-391091-for	0.592239
Pf3D7_05_v3-390771-390921-for	0.516489
Pf3D7_05_v3-398553-398614-for	0.497546
Pf3D7_05_v3-382943-383182-for	0.699997
Pf3D7_05_v3-394805-395013-for	0.150682
Pf3D7_05_v3-394248-394389-for	0.54848
Pf3D7_05_v3-404708-404789-for	0.622432
Pf3D7_05_v3-397964-398061-for	0.14065
Pf3D7_05_v3-404967-405138-for	0.586195
Pf3D7_05_v3-426330-426391-for	0.2262
Pf3D7_05_v3-329375-329643-for	0.895487
Pf3D7_05_v3-41306-41553-for	0.15745
Pf3D7_05_v3-43479-43707-for	0.543951
Pf3D7_05_v3-41230-41478-for	0.232341
Pf3D7_05_v3-441217-441282-for	0.449674
Pf3D7_05_v3-443172-443375-for	0.259272
Pf3D7_05_v3-427742-427929-for	0.156827
Pf3D7_05_v3-424686-424865-for	0.141688
Pf3D7_05_v3-444630-444752-for	0.107435
Pf3D7_05_v3-458403-458462-for	0.00601953
Pf3D7_05_v3-445919-445987-for	0.346096
Pf3D7_05_v3-464046-464107-for	0.153949
Pf3D7_05_v3-466146-466207-for	0.17127
Pf3D7_05_v3-446505-446741-for	0.144018
Pf3D7_05_v3-461002-461252-for	0.116253
Pf3D7_05_v3-471852-471913-for	0.446613
Pf3D7_05_v3-450859-450979-for	0.450022
Pf3D7_05_v3-472338-472399-for	0.461988
Pf3D7_05_v3-474598-474659-for	0.480719
Pf3D7_05_v3-475536-475650-for	0.215089
Pf3D7_05_v3-429721-430012-for	0.204596
Pf3D7_05_v3-369615-369854-for	0.861375
Pf3D7_05_v3-475959-476080-for	0.214641
Pf3D7_05_v3-474873-475085-for	0.607291
Pf3D7_05_v3-47058-47259-for	0.219903
Pf3D7_05_v3-476389-476592-for	0.41404
Pf3D7_05_v3-429951-430236-for	0.32153
Pf3D7_05_v3-395894-396100-for	0.838336
Pf3D7_05_v3-486841-486902-for	0.157099
Pf3D7_05_v3-484013-484155-for	0.370449
Pf3D7_05_v3-41163-41405-for	0.463991
Pf3D7_05_v3-498916-498977-for	0.192366
Pf3D7_05_v3-475300-475597-for	0.57054
Pf3D7_05_v3-482403-482651-for	0.500406
Pf3D7_05_v3-482294-482464-for	0.161975
Pf3D7_05_v3-501867-502087-for	0.227652
Pf3D7_05_v3-477645-477930-for	0.579658
Pf3D7_05_v3-512934-512995-for	0.275592
Pf3D7_05_v3-504211-504298-for	0.517273
Pf3D7_05_v3-505116-505345-for	0.144443
Pf3D7_05_v3-503364-503587-for	0.199599
Pf3D7_05_v3-495963-496049-for	0.25031
Pf3D7_05_v3-511867-511967-for	0.165525
Pf3D7_05_v3-498400-498599-for	0.138592
Pf3D7_05_v3-521658-521719-for	0.137978
Pf3D7_05_v3-508598-508661-for	0.225853
Pf3D7_05_v3-525868-525929-for	0.172715
Pf3D7_05_v3-528059-528120-for	0.225573
Pf3D7_05_v3-51676-51903-for	0.323608
Pf3D7_05_v3-514106-514261-for	0.100874
Pf3D7_05_v3-514836-514953-for	0.426799
Pf3D7_05_v3-536814-536875-for	0.147818
Pf3D7_05_v3-515181-515446-for	0.146261
Pf3D7_05_v3-538305-538367-for	0.171395
Pf3D7_05_v3-515997-516119-for	0.179687
Pf3D7_05_v3-529963-530237-for	0.517845
Pf3D7_05_v3-530162-530443-for	0.213322
Pf3D7_05_v3-551915-552026-for	0.211831
Pf3D7_05_v3-541510-541575-for	0.171757
Pf3D7_05_v3-540609-540794-for	0.156779
Pf3D7_05_v3-530382-530656-for	0.321944
Pf3D7_05_v3-561213-561274-for	0.498712
Pf3D7_05_v3-54093-54234-for	0.499136
Pf3D7_05_v3-55965-56026-for	0.233743
Pf3D7_05_v3-530593-530806-for	0.587474
Pf3D7_05_v3-550866-551111-for	0.663918
Pf3D7_05_v3-571171-571250-for	0.31255
Pf3D7_05_v3-569214-569280-for	0.465744
Pf3D7_05_v3-550810-551006-for	0.76141
Pf3D7_05_v3-550252-550444-for	0.633668
Pf3D7_05_v3-55359-55548-for	0.289555
Pf3D7_05_v3-575004-575147-for	0.153921
Pf3D7_05_v3-576687-576731-for	0.116
Pf3D7_05_v3-583049-583115-for	0.413786
Pf3D7_05_v3-564500-564703-for	0.193335
Pf3D7_05_v3-582632-582694-for	0.381629
Pf3D7_05_v3-578437-578498-for	0.206137
Pf3D7_05_v3-599178-599361-for	0.208767
Pf3D7_05_v3-563205-563441-for	0.720438
Pf3D7_05_v3-566894-567132-for	0.405564
Pf3D7_05_v3-602735-602803-for	0.431792
Pf3D7_05_v3-600064-600322-for	0.29957
Pf3D7_05_v3-519651-519720-for	0.782907
Pf3D7_05_v3-581313-581490-for	0.243096
Pf3D7_05_v3-613857-613918-for	0.224298
Pf3D7_05_v3-614604-614665-for	0.379192
Pf3D7_05_v3-600145-600443-for	0.427525
Pf3D7_05_v3-615895-615956-for	0.384264
Pf3D7_05_v3-564955-565152-for	0.729304
Pf3D7_05_v3-610274-610470-for	0.444345
Pf3D7_05_v3-616737-616994-for	0.404851
Pf3D7_05_v3-616623-616798-for	0.326402
Pf3D7_05_v3-610107-610335-for	0.545916
Pf3D7_05_v3-625551-625620-for	0.0853266
Pf3D7_05_v3-615389-615571-for	0.603249
Pf3D7_05_v3-615252-615514-for	0.617741
Pf3D7_05_v3-598278-598472-for	0.669624
Pf3D7_05_v3-632120-632402-for	0.35177
Pf3D7_05_v3-635246-635307-for	0.319012
Pf3D7_05_v3-619817-620001-for	0.367116
Pf3D7_05_v3-62870-63054-for	0.463275
Pf3D7_05_v3-642104-642261-for	0.505804
Pf3D7_05_v3-619507-619699-for	0.460205
Pf3D7_05_v3-641916-642165-for	0.241063
Pf3D7_05_v3-65186-65247-for	0.382059
Pf3D7_05_v3-651043-651171-for	0.234549
Pf3D7_05_v3-643868-644037-for	0.666438
Pf3D7_05_v3-621909-622173-for	0.632033
Pf3D7_05_v3-641174-641459-for	0.651231
Pf3D7_05_v3-658520-658657-for	0.35913
Pf3D7_05_v3-669289-669350-for	0.189162
Pf3D7_05_v3-657062-657172-for	0.213235
Pf3D7_05_v3-64466-64725-for	0.394445
Pf3D7_05_v3-672046-672107-for	0.157462
Pf3D7_05_v3-671339-671400-for	0.380223
Pf3D7_05_v3-668597-668891-for	0.513334
Pf3D7_05_v3-674613-674693-for	0.134294
Pf3D7_05_v3-669611-669823-for	0.517702
Pf3D7_05_v3-679368-679429-for	0.476212
Pf3D7_05_v3-651880-652032-for	0.179139
Pf3D7_05_v3-680714-680775-for	0.500607
Pf3D7_05_v3-69533-69615-for	0.407869
Pf3D7_05_v3-679920-680000-for	0.495338
Pf3D7_05_v3-690306-690596-for	0.136524
Pf3D7_05_v3-682195-682456-for	0.338403
Pf3D7_05_v3-619602-619878-for	0.429857
Pf3D7_05_v3-622116-622394-for	0.622379
Pf3D7_05_v3-697242-697392-for	0.119811
Pf3D7_05_v3-701261-701387-for	0.145431
Pf3D7_05_v3-702026-702211-for	0.181829
Pf3D7_05_v3-602076-602362-for	0.757407
Pf3D7_05_v3-721236-721297-for	0.190746
Pf3D7_05_v3-719545-719606-for	0.374009
Pf3D7_05_v3-718556-718646-for	0.120094
Pf3D7_05_v3-695539-695679-for	0.554277
Pf3D7_05_v3-719060-719121-for	0.246732
Pf3D7_05_v3-690535-690760-for	0.207463
Pf3D7_05_v3-734270-734331-for	0.423247
Pf3D7_05_v3-73084-73145-for	0.14988
Pf3D7_05_v3-741694-741767-for	0.300852
Pf3D7_05_v3-731420-731536-for	0.0861746
Pf3D7_05_v3-673362-673634-for	0.780312
Pf3D7_05_v3-702927-703091-for	0.344703
Pf3D7_05_v3-71064-71197-for	0.190939
Pf3D7_05_v3-743333-743517-for	0.0964189
Pf3D7_05_v3-746044-746134-for	0.153139
Pf3D7_05_v3-749416-749530-for	0.154523
Pf3D7_05_v3-74494-74617-for	0.255739
Pf3D7_05_v3-753815-753939-for	0.542324
Pf3D7_05_v3-753369-753489-for	0.322945
Pf3D7_05_v3-775443-775504-for	0.143652
Pf3D7_05_v3-776990-777250-for	0.10121
Pf3D7_05_v3-788598-788853-for	0.411546
Pf3D7_05_v3-788792-788948-for	0.44712
Pf3D7_05_v3-776252-776433-for	0.32894
Pf3D7_05_v3-778747-778814-for	0.274982
Pf3D7_05_v3-796163-796224-for	0.431517
Pf3D7_05_v3-794525-794586-for	0.126059
Pf3D7_05_v3-790394-790455-for	0.120592
Pf3D7_05_v3-785603-785664-for	0.190286
Pf3D7_05_v3-796488-796744-for	0.731582
Pf3D7_05_v3-796683-796832-for	0.626674
Pf3D7_05_v3-668820-669036-for	0.900489
Pf3D7_05_v3-801515-801618-for	0.324723
Pf3D7_05_v3-820985-821079-for	0.0892631
Pf3D7_05_v3-808697-808758-for	0.191241
Pf3D7_05_v3-813310-813413-for	0.179882
Pf3D7_05_v3-804855-805107-for	0.139656
Pf3D7_05_v3-821560-821699-for	0.128942
Pf3D7_05_v3-761307-761542-for	0.465849
Pf3D7_05_v3-822505-822697-for	0.296889
Pf3D7_05_v3-831840-831901-for	0.513863
Pf3D7_05_v3-797238-797425-for	0.485125
Pf3D7_05_v3-806236-806345-for	0.392393
Pf3D7_05_v3-826824-826885-for	0.501346
Pf3D7_05_v3-777717-777799-for	0.749138
Pf3D7_05_v3-826587-826713-for	0.155566
Pf3D7_05_v3-803699-803895-for	0.184981
Pf3D7_05_v3-840308-840369-for	0.494298
Pf3D7_05_v3-839909-839970-for	0.155625
Pf3D7_05_v3-845821-845882-for	0.0236566
Pf3D7_05_v3-832542-832796-for	0.117262
Pf3D7_05_v3-847594-847655-for	0.501793
Pf3D7_05_v3-832872-833083-for	0.32671
Pf3D7_05_v3-824123-824227-for	0.234424
Pf3D7_05_v3-836303-836486-for	0.220295
Pf3D7_05_v3-848515-848576-for	0.204174
Pf3D7_05_v3-855792-855853-for	0.422978
Pf3D7_05_v3-851688-851749-for	0.291087
Pf3D7_05_v3-851980-852157-for	0.160332
Pf3D7_05_v3-860119-860188-for	0.147801
Pf3D7_05_v3-852822-853059-for	0.124666
Pf3D7_05_v3-832657-832939-for	0.337073
Pf3D7_05_v3-832735-833032-for	0.325265
Pf3D7_05_v3-857561-857820-for	0.146279
Pf3D7_05_v3-846574-846852-for	0.213883
Pf3D7_05_v3-877490-877551-for	0.110744
Pf3D7_05_v3-868953-869020-for	0.278273
Pf3D7_05_v3-889088-889167-for	0.159367
Pf3D7_05_v3-858583-858718-for	0.189856
Pf3D7_05_v3-836425-836715-for	0.297476
Pf3D7_05_v3-897607-897668-for	0.343179
Pf3D7_05_v3-899545-899606-for	0.21006
Pf3D7_05_v3-867016-867219-for	0.183962
Pf3D7_05_v3-888093-888156-for	0.336621
Pf3D7_05_v3-891014-891282-for	0.319695
Pf3D7_05_v3-885735-885842-for	0.12979
Pf3D7_05_v3-903555-903697-for	0.257002
Pf3D7_05_v3-912127-912188-for	0.141336
Pf3D7_05_v3-912830-913058-for	0.284254
Pf3D7_05_v3-893463-893697-for	0.316151
Pf3D7_05_v3-908538-908724-for	0.214416
Pf3D7_05_v3-914229-914375-for	0.310542
Pf3D7_05_v3-912997-913206-for	0.219676
Pf3D7_05_v3-813984-814250-for	0.514154
Pf3D7_05_v3-909376-909673-for	0.258331
Pf3D7_05_v3-910744-910979-for	0.170225
Pf3D7_05_v3-919694-919932-for	0.196443
Pf3D7_05_v3-919871-920066-for	0.204547
Pf3D7_05_v3-912638-912891-for	0.455271
Pf3D7_05_v3-92190-92372-for	0.423111
Pf3D7_05_v3-92051-92251-for	0.515758
Pf3D7_05_v3-899236-899380-for	0.52988
Pf3D7_05_v3-921329-921496-for	0.630226
Pf3D7_05_v3-921945-922217-for	0.538066
Pf3D7_05_v3-893267-893538-for	0.332414
Pf3D7_05_v3-926774-926956-for	0.292177
Pf3D7_05_v3-91817-91938-for	0.506846
Pf3D7_05_v3-930404-930465-for	0.497942
Pf3D7_05_v3-925784-925921-for	0.273507
Pf3D7_05_v3-930916-930977-for	0.498902
Pf3D7_05_v3-925183-925435-for	0.2791
Pf3D7_05_v3-929588-929785-for	0.50401
Pf3D7_05_v3-93096-93364-for	0.301184
Pf3D7_05_v3-929724-929914-for	0.584981
Pf3D7_05_v3-941328-941389-for	0.171147
Pf3D7_05_v3-932768-932908-for	0.159561
Pf3D7_05_v3-934923-935081-for	0.217917
Pf3D7_05_v3-926194-926412-for	0.358379
Pf3D7_05_v3-945497-945673-for	0.345773
Pf3D7_05_v3-940502-940707-for	0.310685
Pf3D7_05_v3-91877-92134-for	0.598294
Pf3D7_05_v3-950429-950660-for	0.258242
Pf3D7_05_v3-951976-952149-for	0.182591
Pf3D7_05_v3-948986-949188-for	0.411199
Pf3D7_05_v3-936246-936382-for	0.489294
Pf3D7_05_v3-955316-955368-for	0.462588
Pf3D7_05_v3-950886-951150-for	0.194936
Pf3D7_05_v3-954850-954999-for	0.271461
Pf3D7_05_v3-958404-958470-for	0.523675
Pf3D7_05_v3-949127-949370-for	0.415104
Pf3D7_05_v3-953348-953510-for	0.553622
Pf3D7_05_v3-960168-960439-for	0.157553
Pf3D7_05_v3-960870-961126-for	0.210664
Pf3D7_05_v3-961065-961330-for	0.209801
Pf3D7_05_v3-95597-95728-for	0.368658
Pf3D7_05_v3-966264-966344-for	0.548025
Pf3D7_05_v3-981709-981790-for	0.305024
Pf3D7_05_v3-948661-948933-for	0.202523
Pf3D7_05_v3-948787-949047-for	0.228242
Pf3D7_05_v3-967789-968002-for	0.451914
Pf3D7_05_v3-966550-966742-for	0.222276
Pf3D7_05_v3-983911-983972-for	0.289043
Pf3D7_05_v3-953187-953430-for	0.558032
Pf3D7_05_v3-983024-983087-for	0.290007
Pf3D7_05_v3-968421-968615-for	0.224036
Pf3D7_05_v3-984583-984803-for	0.146796
Pf3D7_05_v3-972008-972145-for	0.165999
Pf3D7_06_v3-1002804-1002901-for	0.192887
Pf3D7_05_v3-984487-984644-for	0.125253
Pf3D7_05_v3-993491-993571-for	0.213273
Pf3D7_05_v3-968207-968482-for	0.197975
Pf3D7_06_v3-1005339-1005496-for	0.193835
Pf3D7_05_v3-991091-991367-for	0.163829
Pf3D7_05_v3-999525-999823-for	0.483163
Pf3D7_06_v3-100478-100597-for	0.10455
Pf3D7_05_v3-990817-991066-for	0.199029
Pf3D7_06_v3-1023189-1023431-for	0.129465
Pf3D7_06_v3-1025750-1025881-for	0.341559
Pf3D7_06_v3-1026246-1026320-for	0.387188
Pf3D7_06_v3-1026938-1027030-for	0.499735
Pf3D7_06_v3-1008135-1008256-for	0.383035
Pf3D7_06_v3-1023916-1024123-for	0.164405
Pf3D7_06_v3-1023798-1023977-for	0.348268
Pf3D7_06_v3-1012082-1012281-for	0.489591
Pf3D7_06_v3-1043629-1043690-for	0.109991
Pf3D7_06_v3-1040313-1040374-for	0.473864
Pf3D7_06_v3-1028151-1028212-for	0.289957
Pf3D7_05_v3-967619-967902-for	0.449694
Pf3D7_06_v3-1046700-1046761-for	0.124254
Pf3D7_06_v3-1042044-1042105-for	0.248407
Pf3D7_06_v3-1047743-1047804-for	0.260299
Pf3D7_06_v3-1028754-1028875-for	0.106198
Pf3D7_05_v3-99165-99449-for	0.457978
Pf3D7_06_v3-1052547-1052634-for	0.396093
Pf3D7_06_v3-1050847-1050908-for	0.222444
Pf3D7_06_v3-1027407-1027683-for	0.509048
Pf3D7_06_v3-1032616-1032857-for	0.144233
Pf3D7_06_v3-1057176-1057237-for	0.112711
Pf3D7_06_v3-1060432-1060493-for	0.153483
Pf3D7_06_v3-1063380-1063471-for	0.330146
Pf3D7_06_v3-1056448-1056509-for	0.458172
Pf3D7_06_v3-1049789-1049924-for	0.450137
Pf3D7_06_v3-1064480-1064541-for	0.1901
Pf3D7_06_v3-1066958-1067019-for	0.245523
Pf3D7_06_v3-107005-107066-for	0.425812
Pf3D7_06_v3-1062135-1062390-for	0.215389
Pf3D7_06_v3-1067807-1067868-for	0.334401
Pf3D7_06_v3-1084680-1084741-for	0.146888
Pf3D7_06_v3-1044706-1044994-for	0.218777
Pf3D7_06_v3-1075639-1075700-for	0.353246
Pf3D7_06_v3-1095294-1095355-for	0.114567
Pf3D7_06_v3-1065105-1065266-for	0.465975
Pf3D7_06_v3-1058955-1059127-for	0.317919
Pf3D7_06_v3-1047109-1047290-for	0.495727
Pf3D7_06_v3-1110466-1110617-for	0.282192
Pf3D7_06_v3-1101949-1102082-for	0.44544
Pf3D7_06_v3-110761-110855-for	0.44425
[truncated: 6,723 more rows]

## Sheet: Fig 3b
MH_Allele	Mean Decrease Accuracy	Gene
Pf3D7_06_v3.1192659.1192720.for.01	9.83643	pf3d7_0628900
Pf3D7_06_v3.1159982.1160131.for.01	9.30398	pfpk4
Pf3D7_08_v3.542446.542571.for.00	8.82173	pfdbp1
Pf3D7_06_v3.1110781.1111031.for.00	8.81803	pf3d7_0627700
Pf3D7_06_v3.1237295.1237490.for.01	8.7606	pfset1
Pf3D7_06_v3.1206258.1206528.for.00	8.68859	pfpl
Pf3D7_06_v3.1192659.1192720.for.00	8.48382	pf3d7_0628900
Pf3D7_06_v3.1115160.1115402.for.00	8.33015	pfacas
Pf3D7_06_v3.1206196.1206472.for.00	8.141	pfpl
Pf3D7_06_v3.1115280.1115483.for.01	7.88277	pfacas
Pf3D7_06_v3.1115408.1115661.for.01	7.85417	pfacas
Pf3D7_06_v3.1136264.1136325.for.01	7.49489	pfhect1
Pf3D7_06_v3.1235476.1235763.for.01	7.37653	pfset1
Pf3D7_06_v3.1235476.1235763.for.00	7.35014	pfset1
Pf3D7_06_v3.1135779.1135840.for.00	7.33276	pfhect1
Pf3D7_06_v3.1116015.1116200.for.00	7.32752	pfacas
Pf3D7_06_v3.1132319.1132380.for.1	7.29019	pfhect1
Pf3D7_08_v3.542446.542571.for.01	7.27686	pfdbp1
Pf3D7_06_v3.1237295.1237490.for.00	7.24877	pfset1
Pf3D7_06_v3.1115280.1115483.for.00	7.16486	pfacas
Pf3D7_06_v3.1159982.1160131.for.00	7.14446	pfpk4
Pf3D7_06_v3.1116543.1116720.for.00	6.97714	pfacas
Pf3D7_06_v3.1197267.1197421.for.01	6.96738	pfnaprt
Pf3D7_06_v3.1110781.1111031.for.01	6.90745	pf3d7_0627700
Pf3D7_06_v3.842764.842994.for.00	6.8952	pfpimms43
Pf3D7_06_v3.1135779.1135840.for.01	6.88854	pfhect1
Pf3D7_06_v3.1160441.1160730.for.00	6.88005	pfpk4
Pf3D7_06_v3.1128572.1128778.for.01	6.81175	pfhect1
Pf3D7_03_v3.622558.622652.for.01	6.69234	pfctrp
Pf3D7_05_v3.1042500.1042796.for.03	6.48013	pfacs10
Pf3D7_05_v3.1042500.1042796.for.01	6.43368	pfacs10
Pf3D7_06_v3.1115408.1115661.for.00	6.41425	pfacas
Pf3D7_06_v3.312176.312444.for.00	6.22126	pfsas6
Pf3D7_06_v3.1238798.1238859.for.01	6.15477	pfset1
Pf3D7_08_v3.491200.491495.for.02	6.12004	pf3d7_0809600
Pf3D7_06_v3.1164936.1164988.for.01	6.11811	pfpk4
Pf3D7_06_v3.1238798.1238859.for.00	6.10113	pfset1
Pf3D7_06_v3.1197267.1197421.for.00	6.06957	pfnaprt
Pf3D7_06_v3.1164936.1164988.for.00	6.04539	pfpk4
Pf3D7_13_v3.2341435.2341654.for.03	6.0018	pf3d7_1359000
Pf3D7_08_v3.486609.486871.for.01	5.88946	pf3d7_0809600
Pf3D7_07_v3.105100.105334.for.00	5.84809	pf3d7_0702500
Pf3D7_06_v3.1115160.1115402.for.02	5.84089	pfacas
Pf3D7_09_v3.513682.513831.for.03	5.71571	pfcrmp1
Pf3D7_13_v3.2124288.2124358.for.01	5.70702	pf3d7_1353100
Pf3D7_05_v3.1042049.1042298.for.02	5.55833	pfacs10
Pf3D7_06_v3.1132319.1132380.for.0	5.53625	pfhect1
Pf3D7_08_v3.490515.490792.for.02	5.50255	pf3d7_0809600
Pf3D7_06_v3.1116015.1116200.for.01	5.46582	pfacas
Pf3D7_08_v3.486678.486930.for.01	5.42604	pf3d7_0809600
Pf3D7_12_v3.1615306.1615571.for.00	5.40691	pfpk2
Pf3D7_13_v3.2124288.2124358.for.00	5.37215	pf3d7_1353100
Pf3D7_08_v3.562482.562647.for.04	5.29339	pfemc1
Pf3D7_06_v3.842660.842924.for.002	5.28741	pfpimms43
Pf3D7_12_v3.1615360.1615640.for.000	5.26584	pfpk2
Pf3D7_05_v3.1042500.1042796.for.02	5.18267	pfacs10
Pf3D7_04_v3.415127.415387.for.00	5.1628	pfsiap1
Pf3D7_14_v3.2004288.2004579.for.02	5.14757	pf3d7_1449000
Pf3D7_03_v3.853021.853082.for.0	5.04544	pfcap380
Pf3D7_06_v3.1116543.1116720.for.03	4.9692	pfacas
Pf3D7_12_v3.892307.892594.for.00	4.95629	pfapiap2
Pf3D7_08_v3.490382.490670.for.00	4.91824	pf3d7_0809600
Pf3D7_04_v3.414026.414251.for.00	4.85899	pfsiap1
Pf3D7_05_v3.1042049.1042298.for.00	4.84152	pfacs10
Pf3D7_12_v3.1615306.1615571.for.01	4.83173	pfpk2
Pf3D7_06_v3.1160441.1160730.for.01	4.79015	pfpk4
Pf3D7_07_v3.451609.451757.for.06	4.78099	pf3d7_0710000
Pf3D7_06_v3.1136264.1136325.for.00	4.77438	pfhect1
Pf3D7_10_v3.658417.658499.for.00	4.63741	pffikk10.1
Pf3D7_05_v3.1004292.1004441.for.02	4.6355	pf3d7_0524100
Pf3D7_11_v3.1383808.1383989.for.00	4.62146	Intergenic
Pf3D7_07_v3.433488.433737.for.04	4.57034	pfpop1
Pf3D7_04_v3.417453.417707.for.00	4.40016	pfplp1
Pf3D7_14_v3.2093378.2093556.for.00	4.31625	pfeef2
Pf3D7_04_v3.639879.640141.for.00	4.30823	Intergenic
Pf3D7_06_v3.312176.312444.for.02	4.27474	pfsas6
Pf3D7_06_v3.575798.575881.for.01	4.21397	pfapiap2
Pf3D7_13_v3.2021364.2021528.for.00	4.10336	pf3d7_1350600
Pf3D7_10_v3.189243.189507.for.00	4.08542	pf3d7_1004200
Pf3D7_12_v3.892307.892594.for.04	4.08042	pfapiap2
Pf3D7_04_v3.415662.415796.for.00	3.96417	pfsiap1
Pf3D7_13_v3.1466047.1466303.for.021	3.9556	pftrap
Pf3D7_04_v3.414542.414648.for.00	3.91754	pfsiap1
Pf3D7_12_v3.1964918.1965059.for.02	3.84853	pf3d7_1247700
Pf3D7_11_v3.1383808.1383989.for.02	3.82922	Intergenic
Pf3D7_10_v3.658417.658499.for.02	3.81838	pffikk10.1
Pf3D7_11_v3.1750964.1751025.for.01	3.81035	pfcap93
Pf3D7_01_v3.455824.455907.for.01	3.80088	Intergenic
Pf3D7_07_v3.78478.78692.for.002	3.78157	Intergenic
Pf3D7_13_v3.1419113.1419344.for.00	3.77967	pfmsp7
Pf3D7_04_v3.693919.694079.for.01	3.77419	pf3d7_0415800
Pf3D7_11_v3.901146.901223.for.01	3.76332	pf3d7_1123000
Pf3D7_05_v3.1188363.1188613.for.00	3.75503	pftip
Pf3D7_14_v3.2402429.2402557.for.03	3.72264	pfsas4
Pf3D7_05_v3.1037142.1037203.for.01	3.71211	pf3d7_0525000
Pf3D7_12_v3.96315.96565.for.00	3.70628	pf3d7_1201400
Pf3D7_13_v3.2270905.2270966.for.01	3.70306	Intergenic
Pf3D7_12_v3.2067351.2067470.for.01	3.68766	pf3d7_1250400
Pf3D7_05_v3.668597.668891.for.00	3.68651	pfatpase1
Pf3D7_03_v3.96070.96139.for.00	3.67062	pf3d7_0301700
Pf3D7_05_v3.668820.669036.for.07	3.67038	pfatpase1
Pf3D7_14_v3.778423.778715.for.000	3.66064	Intergenic
Pf3D7_05_v3.1037142.1037203.for.00	3.60324	pf3d7_0525000
Pf3D7_07_v3.349236.349395.for.00	3.59898	pf3d7_0707500
Pf3D7_14_v3.510242.510375.for.00	3.59783	pfdhs
Pf3D7_07_v3.375686.375848.for.004	3.5831	pf3d7_0708200
Pf3D7_08_v3.138429.138687.for.002	3.57617	pflsd2
Pf3D7_12_v3.1964918.1965059.for.00	3.56458	pf3d7_1247700
Pf3D7_06_v3.575798.575881.for.00	3.5597	pfapiap2
Pf3D7_08_v3.406858.407148.for.03	3.55441	pf3d7_0808000
Pf3D7_13_v3.2341435.2341654.for.00	3.53201	pf3d7_1359000
Pf3D7_08_v3.542446.542571.for.04	3.48083	pfdbp1
Pf3D7_08_v3.1176382.1176512.for.02	3.46748	pfif2c
Pf3D7_05_v3.673362.673634.for.00	3.46014	pfatpase1
Pf3D7_13_v3.2021364.2021528.for.01	3.45077	pf3d7_1350600
Pf3D7_13_v3.756117.756410.for.00	3.44883	pf3d7_1318300
Pf3D7_01_v3.182814.183113.for.001	3.44661	pf3d7_0104200
Pf3D7_01_v3.107579.107786.for.01	3.43804	pf3d7_0102400
Pf3D7_12_v3.96242.96490.for.00	3.42284	pf3d7_1250400
Pf3D7_06_v3.842764.842994.for.01	3.42108	pfpimms43
Pf3D7_06_v3.1098062.1098343.for.00	3.41857	pfrnf5
Pf3D7_04_v3.767068.767172.for.01	3.40938	pf3d7_0417400
Pf3D7_04_v3.1096761.1097059.for.00	3.40747	pfeba165
Pf3D7_12_v3.2068946.2069187.for.01	3.38228	pf3d7_1250400
Pf3D7_06_v3.1098062.1098343.for.01	3.38043	pfrnf5
Pf3D7_10_v3.189243.189507.for.01	3.34915	pf3d7_1004200
Pf3D7_11_v3.497381.497497.for.00	3.34195	pf3d7_1113000
Pf3D7_04_v3.859356.859516.for.00	3.31715	pf3d7_0419400
Pf3D7_06_v3.1287188.1287366.for.01	3.31581	Intergenic
Pf3D7_07_v3.415915.416159.for.01	3.31115	pfmed14
Pf3D7_08_v3.1061243.1061431.for.00	3.28418	pfobg2
Pf3D7_13_v3.1419472.1419698.for.04	3.28078	pfmsp7
Pf3D7_06_v3.1245707.1245911.for.00	3.27526	pf3d7_0629800
Pf3D7_07_v3.421161.421459.for.03	3.26443	pfmed14
Pf3D7_14_v3.1069830.1070064.for.00	3.24028	Intergenic
Pf3D7_09_v3.468921.469180.for.002	3.23378	pf3d7_0910200
Pf3D7_12_v3.892307.892594.for.02	3.22595	pfapiap2
Pf3D7_08_v3.405636.405893.for.00	3.22452	pf3d7_0808000
Pf3D7_04_v3.1096028.1096316.for.001	3.21194	pfeba165
Pf3D7_05_v3.668597.668891.for.01	3.20915	pfatpase1
Pf3D7_13_v3.815881.816148.for.01	3.20836	pf3d7_1319700
Pf3D7_14_v3.2715098.2715159.for.00	3.20788	pfapiap2
Pf3D7_14_v3.1853563.1853776.for.00	3.18793	pf3d7_1445100
Pf3D7_14_v3.2681038.2681099.for.00	3.18754	pf3d7_1465800
Pf3D7_10_v3.1335985.1336246.for.00	3.17979	pfetramp10.2
Pf3D7_09_v3.687719.688011.for.000	3.1779	pf3d7_0916400
Pf3D7_13_v3.210336.210556.for.00	3.17568	pf3d7_1303800
Pf3D7_04_v3.881255.881532.for.03	3.16814	pf3d7_0419900
Pf3D7_14_v3.872771.873017.for.001	3.15624	pf3d7_1421100
Pf3D7_08_v3.327994.328144.for.01	3.15545	pf3d7_0806000
Pf3D7_11_v3.1376158.1376399.for.01	3.14927	pfppm8
Pf3D7_11_v3.242579.242640.for.01	3.14081	pfptex88
Pf3D7_13_v3.2114965.2115241.for.01	3.14009	pf3d7_1352900
Pf3D7_07_v3.729311.729591.for.01	3.12795	pf3d7_0716700
Pf3D7_07_v3.432896.433084.for.05	3.11609	pfpop1

## Sheet: Fig. 3ef
Sample	Region	Year	COI
8025874217	South	2018	2
8025874237	South	2018	1
8025874242	South	2018	2
8025874250	South	2018	2
8025874253	South	2018	2
8025874261	South	2018	3
8025874266	South	2018	1
8025874271	South	2018	1
8025874297	South	2018	4
8025874300	South	2018	1
8025874316	South	2018	1
8025874321	South	2018	1
8025874328	South	2018	1
8025874330	South	2018	2
8025874336	South	2018	2
8025874340	South	2018	3
8025874349	South	2018	1
8025874357	South	2018	1
8025874374	South	2018	2
8025874376	South	2018	1
8025874377	South	2018	1
8025874380	South	2018	2
8025874382	South	2018	1
8025874387	South	2018	1
8025874394	South	2018	1
8025874411	South	2018	2
8025874419	South	2018	3
8025874421	South	2018	1
8025874430	South	2018	1
8025874435	South	2018	1
8025874440	South	2018	2
8025874441	South	2018	2
8025874447	South	2018	1
8025874457	South	2018	1
8025874463	South	2018	3
8025874482	South	2018	1
8025874494	South	2018	1
8025874502	South	2018	2
8025874507	South	2018	1
8025874526	South	2018	2
8025874536	South	2018	2
8025874537	South	2018	2
8025874578	South	2018	2
8025874586	South	2018	2
8025874589	South	2018	3
8025874627	South	2018	4
8025874636	South	2018	3
8025874637	South	2018	1
8025874665	South	2018	1
8025874669	South	2018	1
8025874672	South	2018	2
8025874706	South	2018	2
8025874714	South	2018	1
8025874721	South	2018	1
8025874729	South	2018	2
8025874738	South	2018	2
8025874809	South	2018	1
8025874829	South	2018	1
8025874838	South	2018	1
8025874849	South	2018	2
8025874853	South	2018	1
8025874865	South	2018	1
8025874899	South	2018	1
8025874928	South	2018	2
8025874933	South	2018	2
8025874940	South	2018	4
8025874973	South	2018	1
8025874975	South	2018	3
8025874988	South	2018	3
8025875029	South	2018	3
8025875042	South	2018	2
8025875052	South	2018	1
8025875059	South	2018	3
8025875101	South	2018	1
8025875121	South	2018	1
8025875140	South	2018	1
8025875144	South	2018	2
8025875145	South	2018	2
8025875146	South	2018	1
8025875150	South	2018	3
8025875166	South	2018	3
8025875170	South	2018	1
8034208973	Central	2018	3
8034209025	North	2018	4
8034209037	North	2018	1
8034209072	Central	2018	1
8034209077	Central	2018	10
8034209088	North	2018	4
8034209115	South	2018	2
8034209131	Central	2018	1
8034209158	North	2018	2
8034209176	Central	2018	2
8034209199	Central	2018	1
8034209228	South	2018	1
8034209235	North	2018	2
8034209268	Central	2018	3
8034209278	Central	2018	1
8034209281	South	2018	2
8034209291	South	2018	5
8034209317	North	2018	4
8034209333	North	2018	3
8034209342	North	2018	3
8034209384	North	2018	4
8034209406	North	2018	5
8034209411	North	2018	2
8034209454	Central	2018	3
8034209465	South	2018	2
8034209466	North	2018	4
8034209483	North	2018	3
8034209515	Central	2018	1
8034209571	North	2018	2
8034209578	Central	2018	1
8034209589	South	2018	1
8034209606	North	2018	1
8034209632	Central	2018	5
8034209739	North	2018	1
8034209752	Central	2018	1
8034209773	South	2018	1
8034209790	South	2018	1
8034209803	South	2018	1
8034209818	South	2018	1
8034209834	South	2018	2
8034209853	North	2018	2
8034210876	South	2018	4
8034210877	South	2018	2
8034210882	South	2018	1
8034210884	South	2018	2
8034210888	South	2018	3
8034210890	South	2018	3
8034210891	South	2018	2
8034210892	South	2018	1
8034210897	South	2018	1
8034210899	Central	2018	2
8034210903	South	2018	1
8034210913	South	2018	1
8034210924	South	2018	3
8034210925	South	2018	2
8034210928	South	2018	1
8034210934	South	2018	3
8034210936	South	2018	1
8034210937	South	2018	1
8034210938	Central	2018	2
8034210940	South	2018	2
8034210946	South	2018	7
8034210952	South	2018	2
8034210953	South	2018	1
8034210955	North	2018	1
8034210960	South	2018	1
8034210961	South	2018	1
8034210963	South	2018	1
8034210964	South	2018	1
8034210965	South	2018	6
8034210966	South	2018	1
8034210972	South	2018	1
8034210979	South	2018	2
8034210987	South	2018	2
8034210996	South	2018	1
8034211001	South	2018	1
8034211003	South	2018	1
8034211014	South	2018	3
8034211015	South	2018	2
8034211028	South	2018	2
8034211032	South	2018	1
8034211034	South	2018	1
8034211035	South	2018	1
8034211036	North	2018	5
8034211038	South	2018	1
8034211043	South	2018	2
8034211045	South	2018	2
8034211046	Central	2018	1
8034211047	South	2018	7
8034211049	Central	2018	1
8034211051	Central	2018	2
8034211062	South	2018	1
8034211067	South	2018	5
8034211068	South	2018	1
8034211072	South	2018	2
8034211081	South	2018	1
8034211082	South	2018	1
8034211084	South	2018	2
8034211085	South	2018	1
8034211087	South	2018	1
8034211096	North	2018	1
8034211101	South	2018	3
8034211103	South	2018	1
8034211111	South	2018	1
8034211112	South	2018	2
8034211113	South	2018	1
8034211116	Central	2018	2
8034211118	South	2018	2
8034211120	North	2018	5
8034211122	South	2018	1
8034211128	Central	2018	5
8034211133	South	2018	2
8034211135	South	2018	1
8034211136	South	2018	2
8034211137	South	2018	4
8034211138	South	2018	5
8034211139	South	2018	2
8034211140	South	2018	1
8034211143	North	2018	5
8034211144	South	2018	1
8034211146	South	2018	5
8034211147	North	2018	1
8034211154	South	2018	2
8034211155	Central	2018	2
8034211159	Central	2018	4
8034211162	South	2018	3
8034211163	South	2018	3
8034211164	Central	2018	2
8034211167	South	2018	2
8034211170	South	2018	2
8034211173	South	2018	2
8034211175	South	2018	1
8034211176	South	2018	1
8034211182	South	2018	2
8034211184	South	2018	1
8034211186	South	2018	6
8034211187	South	2018	1
8034211189	South	2018	1
8034211199	South	2018	1
8034211200	South	2018	7
8034211201	South	2018	3
8034211203	South	2018	4
8034211204	South	2018	1
8034211205	South	2018	3
8034211207	South	2018	1
8034211208	South	2018	2
8034211210	South	2018	1
8034211213	South	2018	5
8034211215	South	2018	1
8034211221	South	2018	3
8034211228	South	2018	1
8034211229	Central	2018	3
8034211231	South	2018	1
8034211233	South	2018	1
8034211236	South	2018	1
8034211238	South	2018	2
8034211239	South	2018	2
8034211241	South	2018	2
8034211245	South	2018	1
8034211250	South	2018	1
8034211252	South	2018	6
8034211254	South	2018	3
8034211256	Central	2018	3
8034211259	South	2018	1
8034211266	South	2018	1
8034211267	South	2018	1
8034211277	South	2018	1
8034211279	South	2018	2
8034211282	South	2018	2
8034211283	South	2018	2
8034211285	South	2018	1
8034211286	South	2018	1
8034211289	South	2018	1
8034211295	South	2018	2
8034211296	South	2018	1
8034211297	South	2018	3
8034211298	South	2018	5
8034211302	South	2018	1
8034211303	South	2018	3
8034211310	South	2018	1
8034211316	South	2018	2
8034211318	South	2018	1
8034211321	South	2018	1
8034211323	South	2018	1
8034211324	South	2018	1
8034211329	South	2018	1
8034211343	South	2018	1
8034211346	South	2018	5
8034211351	South	2018	1
8034211356	South	2018	1
8034211357	South	2018	1
8034211358	South	2018	1
8034211360	South	2018	1
8034211361	South	2018	1
8034211363	South	2018	2
8034211366	South	2018	1
8034211368	South	2018	1
8034211372	South	2018	1
8034211378	South	2018	1
8034211380	South	2018	1
8034211381	South	2018	1
8034211382	South	2018	1
8034211383	South	2018	2
8034211392	South	2018	1
8034211393	South	2018	1
8034211400	South	2018	1
8034211403	South	2018	5
8034211407	South	2018	1
8034211410	South	2018	1
8034211415	North	2018	3
8034211417	South	2018	1
8034211419	South	2018	1
8034211430	South	2018	2
8034211433	South	2018	2
8034211434	South	2018	2
8034211437	South	2018	1
8034211438	South	2018	4
8034211440	South	2018	2
8034211442	South	2018	1
8034211456	South	2018	1
8034211460	South	2018	2
8034211464	Central	2018	2
8034211468	North	2018	1
8034211469	South	2018	1
8034211471	South	2018	2
8034211476	North	2018	1
8034211487	South	2018	2
8034211488	South	2018	2
8034211489	South	2018	2
8034211503	South	2018	1
8034211508	South	2018	1
8034211509	South	2018	1
8034211511	South	2018	3
8034211512	South	2018	2
8034211516	South	2018	1
8034211526	South	2018	1
8034211530	South	2018	1
8034211535	South	2018	2
8034211543	South	2018	6
8034211546	South	2018	2
8034211552	South	2018	1
8034211558	South	2018	4
8034211559	South	2018	2
8034211561	South	2018	1
8034211563	South	2018	1
8034211564	South	2018	3
8034211565	South	2018	1
8034211566	South	2018	2
8034211567	South	2018	1
8034211568	South	2018	2
8034211570	South	2018	1
8034211572	South	2018	2
8034211573	South	2018	1
8034211575	South	2018	5
8034211578	South	2018	2
8034211582	South	2018	2
8034211583	South	2018	5
8034211584	South	2018	3
8034211592	South	2018	1
8034211594	South	2018	2
8034211596	Central	2018	4
8034211599	South	2018	1
8034211601	North	2018	1
8034211604	South	2018	2
8034211605	South	2018	2
8034211606	South	2018	2
8034211610	South	2018	2
8034211611	South	2018	1
8034211613	South	2018	1
8034211614	South	2018	1
8034211619	Central	2018	2
8034211620	South	2018	1
8034211627	South	2018	1
8034211634	South	2018	2
8034211635	South	2018	3
8034211636	South	2018	1
8034211644	South	2018	1
8034211645	South	2018	1
8034211646	North	2018	1
8034211648	South	2018	1
8034211652	South	2018	1
8034211658	South	2018	1
8034211659	South	2018	1
8034211661	South	2018	1
8034211662	South	2018	1
8034211665	South	2018	1
8034211667	South	2018	2
8034211668	Central	2018	4
8034211672	South	2018	2
8034211675	South	2018	1
8034211677	South	2018	1
8034211678	South	2018	2
8034211680	South	2018	1
8034211682	South	2018	1
8034211685	South	2018	2
8034211687	South	2018	3
8034211689	South	2018	1
8034211690	South	2018	2
8034211693	South	2018	2
8034211698	South	2018	1
8034211699	South	2018	1
8034211700	South	2018	2
8034211702	South	2018	1
8034211704	North	2018	2
8034211712	South	2018	1
8034211714	South	2018	1
8034211719	South	2018	1
8034211720	South	2018	2
8034211735	South	2018	1
8034211736	South	2018	2
8034211738	South	2018	1
8034211742	South	2018	1
8034211743	South	2018	4
8034211744	South	2018	1
8034211757	South	2018	1
8034211758	South	2018	2
8034211761	South	2018	2
8034211763	South	2018	4
8034211768	South	2018	1
8034211771	South	2018	2
8034211776	South	2018	2
8034211778	South	2018	2
8034211780	South	2018	4
8034211783	South	2018	2
8034211786	South	2018	1
8034211794	South	2018	2
8034211795	South	2018	1
8034211803	Central	2018	3
8034211805	South	2018	2
8034211806	Central	2018	1
8034211807	South	2018	4
8034211810	South	2018	1
8034211811	South	2018	1
8034211812	South	2018	6
8034211814	South	2018	3
8034211818	South	2018	4
8034211819	South	2018	1
8034211826	Central	2018	3
8034211830	South	2018	1
8038731753	North	2018	5
8038731754	North	2018	5
8038731771	North	2018	2
8038731777	North	2018	2
8038731778	North	2018	3
8038731782	North	2018	2
8038731788	North	2018	2
8038731811	Central	2018	4
8038731812	North	2018	1
8038731824	North	2018	2
8038731832	Central	2018	1
8038731873	North	2018	3
8038731924	Central	2018	2
8038731937	South	2018	3
8038731961	North	2018	2
8038731988	Central	2018	1
8038731992	Central	2018	2
8038732012	South	2018	1
8038732021	North	2018	5
8038732037	North	2018	2
8038732040	North	2018	1
8038732056	North	2018	1
8038732059	North	2018	2
8038732071	North	2018	1
8038732102	South	2018	1
8038732103	North	2018	1
8038732119	North	2018	2
8038732121	North	2018	1
8038732122	Central	2018	3
8038732127	North	2018	1
8038732164	North	2018	2
8038732171	North	2018	1
8038732184	Central	2018	2
8038732189	North	2018	1
8038732212	Central	2018	5
8038732218	North	2018	1
8038732231	South	2018	1
8038732247	North	2018	1
8038732305	North	2018	1
8038732308	North	2018	2
8038732320	Central	2018	2
8038732349	Central	2018	1
8038732353	North	2018	2
8038732379	North	2018	1
8038732383	Central	2018	1
8038732389	North	2018	1
8038732394	North	2018	5
8038732418	North	2018	1
8038732433	Central	2018	1
8038732435	South	2018	2
8038732439	Central	2018	1
8038732441	Central	2018	2
8038732445	North	2018	2
8038732459	South	2018	4
8038732474	North	2018	4
8038732490	Central	2018	3
8038732505	Central	2018	4
8038732531	North	2018	1
8038732580	Central	2018	1
8038732581	North	2018	1
8038732583	North	2018	1
8038732602	South	2018	4
8038732606	North	2018	1
8038732627	Central	2018	2
8038732666	North	2018	2
8038732673	North	2018	4
8038732676	South	2018	1
SPT52539	North	2015	2
SPT52538	North	2015	1
SPT52537	North	2015	1
SPT52540	North	2015	4
SPT52541	South	2015	1
SPT52542	South	2015	1
SPT52566	South	2015	1
SPT52563	North	2015	1
SPT52559	North	2015	4
SPT52500	South	2015	2
SPT52499	South	2015	2
SPT52517	South	2015	3
SPT52516	South	2015	1
SPT52511	South	2015	1
SPT52514	South	2015	2
SPT52512	South	2015	1
SPT52503	South	2015	1
SPT52506	South	2015	1
SPT52510	South	2015	1
SPT52507	South	2015	1
SPT52509	South	2015	2
SPT52529	South	2015	1
SPT52520	South	2015	1
SPT52522	South	2015	3
SPT52526	South	2015	1
SPT52525	South	2015	1
SPT52543	South	2015	2
SPT52545	North	2015	1
SPT52544	North	2015	1
SPT52546	North	2015	2
SPT52741	South	2018	2
SPT52743	South	2018	3
SPT52744	South	2018	1
SPT52745	South	2018	1
SPT52698	Central	2015	2
SPT52696	Central	2015	1
SPT52695	Central	2015	2
SPT52691	Central	2015	1
SPT52724	Central	2015	1
SPT52723	Central	2015	2
SPT52725	Central	2015	1
SPT52684	Central	2015	3
SPT52686	South	2015	3
SPT52689	Central	2015	2
SPT52690	Central	2015	1
SPT52754	South	2018	1
SPT52708	Central	2015	2
SPT52712	Central	2015	2
SPT52717	Central	2015	3
SPT52721	Central	2015	1
SPT52715	Central	2015	1
SPT52765	South	2018	2
SPT52653	Central	2015	2
SPT52657	Central	2015	2
SPT52654	Central	2015	1
SPT52655	Central	2015	1
SPT52658	Central	2015	2
SPT52660	Central	2015	1
SPT52659	Central	2015	1
SPT52631	Central	2015	3
SPT52630	Central	2015	2
SPT52635	Central	2015	3
SPT52634	Central	2015	2
SPT52669	Central	2015	3
SPT52675	South	2015	3
SPT52674	Central	2015	1
SPT52620	North	2015	2
SPT52664	South	2015	3
SPT52666	Central	2015	2
SPT52668	South	2015	1
SPT52652	Central	2015	2
SPT52649	Central	2015	1
SPT52647	Central	2015	2
SPT52641	South	2015	1
SPT52644	Central	2015	1
SPT52678	South	2015	1
SPT52679	Central	2015	1
SPT52680	Central	2015	1
SPT52681	Central	2015	2
SPT52856	South	2018	1
SPT52840	South	2018	1
SPT52835	South	2018	4
SPT52857	South	2018	2
SPT52800	South	2018	1
SPT52777	South	2018	2
SPT52782	South	2018	2
SPT51357	South	2018	1
SPT51354	South	2018	2
SPT51356	South	2018	1
SPT51355	South	2018	1
SPT51353	South	2018	1
SPT51412	South	2018	2
SPT51413	South	2018	1
SPT51411	South	2018	5
SPT51408	South	2018	1
SPT51419	South	2018	1
SPT51416	South	2018	1
SPT51415	South	2018	1
SPT51338	South	2018	3
SPT51337	South	2018	2
SPT51404	South	2018	2
SPT51403	South	2018	1
SPT51402	South	2018	3
SPT51399	South	2018	1
SPT51398	South	2018	1
SPT51400	South	2018	2
SPT51358	South	2018	1
SPT51361	South	2018	2
SPT51359	South	2018	2
SPT51362	South	2018	1
SPT51365	South	2018	2
SPT51364	South	2018	1
SPT51346	South	2018	1
SPT51344	South	2018	1
SPT51368	South	2018	1
SPT51366	South	2018	2
SPT51369	South	2018	2
SPT51371	South	2018	1
SPT51367	South	2018	4
SPT51370	South	2018	1
SPT51388	South	2018	1
SPT51389	South	2018	3
SPT51382	South	2018	1
SPT51387	South	2018	2
SPT51385	South	2018	1
SPT51384	South	2018	2
SPT51386	South	2018	1
SPT51379	South	2018	2
SPT51381	South	2018	1
SPT51376	South	2018	1
SPT51378	South	2018	1
SPT51391	South	2018	1
SPT51393	South	2018	1
SPT51392	South	2018	2
SPT51422	South	2018	2
SPT51423	South	2018	2
SPT51425	South	2018	1
SPT51548	South	2018	3
SPT51558	South	2018	2
SPT51560	South	2018	1
SPT51522	South	2018	1
SPT51447	South	2018	3
SPT51444	South	2018	1
SPT51448	South	2018	1
SPT51504	South	2018	1
SPT51507	South	2018	2
SPT51503	South	2018	1
SPT51429	South	2018	2
SPT51428	South	2018	1
SPT51431	South	2018	2
SPT51433	South	2018	2
SPT51430	South	2018	2
SPT51510	South	2018	1
SPT51442	South	2018	1
SPT51497	South	2018	1
SPT51461	South	2018	2
SPT51453	South	2018	1
SPT51458	South	2018	1
SPT51520	South	2018	1
SPT51519	South	2018	1
SPT52480	South	2015	1
SPT52476	South	2015	1
SPT52473	South	2015	1
SPT52477	South	2015	3
SPT52479	North	2015	1
SPT52474	South	2015	2
SPT52478	South	2015	1
SPT52475	South	2015	1
SPT52493	South	2015	2
SPT52490	North	2015	2
SPT52489	South	2015	1
SPT52492	South	2015	3
SPT52456	South	2015	1
SPT52491	South	2015	2
SPT52432	South	2015	2
SPT52453	South	2015	2
SPT52452	South	2015	2
SPT52450	South	2015	1
SPT52447	South	2015	1
SPT52458	South	2015	1
SPT52481	South	2015	1
SPT52488	South	2015	3
SPT52486	South	2015	1
SPT52483	South	2015	1
SPT52440	South	2015	1
SPT52436	North	2015	2
SPT52435	North	2015	1
SPT52472	South	2015	1
SPT52468	South	2015	1
SPT52466	South	2015	2
SPT52441	South	2015	1
SPT52890	South	2018	1
SPT52940	South	2018	3
SPT52885	South	2018	2
SPT52961	South	2018	2
SPT52960	South	2018	2
SPT53078	Central	2015	2
SPT53082	North	2015	1
SPT53117	North	2015	3
SPT53116	North	2015	2
SPT53115	North	2015	1
SPT53121	North	2015	2
SPT53107	North	2015	3
SPT53109	North	2015	1
SPT53112	North	2015	1
SPT53111	North	2015	3
SPT53130	North	2015	1
SPT53129	North	2015	4
SPT53127	North	2015	2
SPT53125	North	2015	3
SPT53126	North	2015	2
SPT53139	North	2015	1
SPT53142	North	2015	1
SPT53141	North	2015	1
SPT53146	North	2015	1
SPT53145	North	2015	4
SPT53143	North	2015	1
SPT53097	North	2015	1
SPT53098	North	2015	2
SPT53095	North	2015	1
SPT53093	North	2015	1
SPT53092	North	2015	1
SPT53066	Central	2015	3
SPT53073	South	2015	4
SPT53071	Central	2015	2
SPT53072	South	2015	3
SPT53137	North	2015	1
SPT53135	North	2015	2
SPT53133	North	2015	4
SPT53134	North	2015	1
SPT53132	North	2015	3
SPT53089	North	2015	1
SPT53090	North	2015	4
SPT53087	North	2015	1
SPT53086	North	2015	1
SPT53084	North	2015	2
SPT53083	North	2015	3
SPT53099	North	2015	2
SPT53104	North	2015	2
SPT53105	North	2015	1
SPT53149	North	2015	1
SPT53150	North	2015	4
SPT53147	North	2015	1
SPT52971	South	2018	1
SPT52969	South	2018	1
SPT52968	South	2018	1
SPT53034	Central	2015	2
SPT52988	South	2018	1
SPT52981	South	2018	1
SPT53190	South	2015	3
SPT53191	South	2015	2
SPT53189	South	2015	4
SPT53188	South	2015	2
SPT53186	South	2015	5
SPT53185	South	2015	2
SPT53192	South	2015	2
SPT53176	North	2015	2
SPT53173	North	2015	1
SPT53174	North	2015	5
SPT53171	North	2015	1
SPT53209	South	2015	1
SPT53164	North	2015	2
SPT53161	North	2015	4
SPT53162	North	2015	2
SPT53155	North	2015	2
SPT53182	South	2015	2
SPT53201	South	2015	2
SPT53233	South	2015	3
SPT53235	South	2015	1
SPT51156	South	2018	1
SPT51155	South	2018	2
SPT51075	South	2018	4
SPT51071	South	2018	2
SPT51070	South	2018	1
SPT51111	South	2018	2
SPT51110	South	2018	1
SPT51063	South	2018	2
SPT51060	South	2018	1
SPT51062	South	2018	3
SPT51096	South	2018	3
SPT51095	South	2018	3
SPT51092	South	2018	3
SPT51104	South	2018	2
SPT51105	South	2018	2
SPT51101	South	2018	1
SPT51121	South	2018	2
SPT51088	South	2018	1
SPT51085	South	2018	1
SPT51083	South	2018	3
SPT51081	South	2018	2
SPT51076	South	2018	3
SPT51329	South	2018	3
SPT51328	South	2018	1
SPT54479	South	2018	1
SPT54480	South	2018	1
SPT54481	South	2018	1
SPT54482	South	2018	2
SPT54483	South	2018	4
SPT54484	Central	2018	2
SPT54486	North	2018	2
SPT54487	North	2018	1
SPT54488	North	2018	3
SPT54489	North	2018	4
SPT54490	North	2018	3
SPT54491	North	2018	3
SPT54495	North	2018	4
SPT54496	North	2018	2
SPT54498	North	2018	4
SPT54501	North	2018	3
SPT54503	North	2018	2
SPT54504	North	2018	2
SPT54505	North	2018	1
SPT54506	North	2018	3
SPT54507	North	2018	4
SPT54508	North	2018	3
SPT54510	North	2018	1
SPT54511	Central	2018	2
SPT54512	North	2018	1
SPT54513	North	2018	1
SPT54514	North	2018	3
SPT54516	North	2018	2
SPT54518	North	2018	2
SPT54519	North	2018	3
SPT54520	North	2018	2
SPT54521	North	2018	2
SPT54522	North	2018	3
SPT54523	North	2018	5
SPT54524	North	2018	2
SPT54525	North	2018	2
SPT54526	North	2018	1
SPT54527	North	2018	2
SPT54528	North	2018	2
SPT54529	North	2018	2
SPT54530	North	2018	3
SPT54532	North	2018	1
SPT54534	North	2018	1
SPT54535	Central	2018	1
SPT54536	North	2018	4
SPT54538	North	2018	4
SPT54539	North	2018	2
SPT54541	Central	2018	2
SPT54543	North	2018	1
SPT54544	Central	2018	4
SPT54545	North	2018	3
SPT54546	Central	2018	2
SPT54547	Central	2018	1
SPT54548	North	2018	3
SPT54550	Central	2018	2
SPT54551	Central	2018	2
SPT54552	Central	2018	3
SPT54553	Central	2018	1
SPT54554	Central	2018	2
SPT54555	Central	2018	3
SPT54556	Central	2018	3
SPT54558	Central	2018	1
SPT54559	Central	2018	1
SPT54560	Central	2018	1
SPT54561	Central	2018	1
SPT54570	Central	2018	3
SPT54385	South	2018	2
SPT54386	South	2018	1
SPT54387	South	2018	1
SPT54388	South	2018	2
SPT54397	South	2018	2
SPT54401	South	2018	1
SPT54402	South	2018	3
SPT54403	South	2018	2
SPT54409	South	2018	1
SPT54414	South	2018	1
SPT54417	South	2018	4
SPT54418	South	2018	2
SPT54421	South	2018	2
SPT54423	South	2018	2
SPT54426	South	2018	1
SPT54428	South	2018	1
SPT54430	South	2018	2
SPT54431	South	2018	1
SPT54432	South	2018	4
SPT54434	South	2018	2
SPT54435	South	2018	1
SPT54436	South	2018	1
SPT54438	South	2018	4
SPT54439	South	2018	2
SPT54440	South	2018	2
SPT54441	South	2018	4
SPT54442	South	2018	3
SPT54443	South	2018	1
SPT54444	South	2018	1
SPT54445	South	2018	3
SPT54446	South	2018	1
SPT54447	South	2018	2
SPT54450	South	2018	1
SPT54451	South	2018	3
SPT54452	South	2018	2
SPT54453	South	2018	1
SPT54454	South	2018	1
SPT54455	South	2018	4
SPT54456	South	2018	2
SPT54457	South	2018	1
SPT54458	South	2018	1
SPT54459	South	2018	1
SPT54460	South	2018	2
SPT54461	South	2018	4
SPT54462	South	2018	1
SPT54463	South	2018	3
SPT54464	South	2018	3
SPT54465	South	2018	1
SPT54466	South	2018	2
SPT54467	South	2018	1
SPT54470	South	2018	2
SPT54474	South	2018	1
SPT54477	South	2018	1
SPT54573	Central	2018	1
SPT54576	Central	2018	1
SPT54578	Central	2018	1
SPT54579	Central	2018	2
SPT54580	Central	2018	1
SPT54589	Central	2018	1
SPT54590	Central	2018	2
SPT54607	Central	2018	1
SPT54609	Central	2018	1
SPT54610	Central	2018	2
SPT54612	Central	2018	1
SPT54614	Central	2018	2
SPT54615	Central	2018	1
SPT54618	Central	2018	2
SPT54619	Central	2018	1
SPT54620	Central	2018	2
SPT54621	Central	2018	1
SPT54622	Central	2018	1
SPT54626	Central	2018	1
SPT54628	Central	2018	2
SPT54632	Central	2018	2
SPT54633	Central	2018	2
SPT54634	Central	2018	1
SPT54635	Central	2018	4
SPT54636	Central	2018	1
SPT54638	Central	2018	1
SPT54639	Central	2018	2
SPT54642	Central	2018	2
SPT54643	Central	2018	2
SPT54644	Central	2018	3
SPT54649	Central	2018	2
SPT54650	Central	2018	1
SPT54654	Central	2018	1
SPT54656	Central	2018	1
SPT54657	Central	2018	4
SPT54659	Central	2018	2
SPT54660	Central	2018	1
SPT54661	Central	2018	3
SPT54662	Central	2018	2
SPT54663	Central	2018	1
SPT54664	Central	2018	2
SPT54665	Central	2018	2
SPT54666	Central	2018	3
SPT55147	South	2015	1
SPT55233	South	2015	2
SPT55125	South	2015	3
SPT55419	North	2018	3
SPT55421	North	2018	4
SPT55424	Central	2018	1
SPT55429	Central	2018	1
SPT55431	North	2018	1
SPT55434	North	2018	1
SPT55436	North	2018	3
SPT55440	North	2018	1
SPT55443	North	2018	2
SPT55445	North	2018	1
SPT55446	North	2018	1
SPT55447	North	2018	2
SPT55451	North	2018	1
SPT55469	North	2018	1
SPT55472	North	2018	2
SPT55477	North	2018	2
SPT55484	North	2018	1
SPT55489	Central	2018	1
SPT55495	Central	2018	1
SPT55497	North	2018	4
SPT55498	North	2018	3
SPT55500	North	2018	1
SPT55501	North	2018	2
SPT55502	Central	2018	3
SPT55504	North	2018	4
SPT55505	Central	2018	1
SPT55506	North	2018	2
SPT55508	Central	2018	1
SPT55328	South	2015	2
SPT55516	North	2018	5
SPT55525	Central	2018	1
SPT55530	South	2018	1
SPT55532	Central	2018	1
SPT55545	South	2018	2
SPT55558	South	2018	3
SPT55576	South	2018	1
SPT55584	South	2018	1
SPT54667	Central	2018	1
SPT54668	Central	2018	1
SPT54669	Central	2018	1
SPT54672	Central	2018	1
SPT54673	Central	2018	2
SPT54674	Central	2018	1
SPT54675	Central	2018	2
SPT54676	Central	2018	1
SPT54679	Central	2018	1
SPT54681	Central	2018	1
SPT54682	Central	2018	1
SPT54683	Central	2018	2
SPT54684	South	2018	2
SPT54685	South	2018	1
SPT54687	South	2018	2
SPT54689	Central	2018	1
SPT54690	South	2018	1
SPT54692	Central	2018	1
SPT54693	South	2018	1
SPT54695	Central	2018	2
SPT54696	Central	2018	2
SPT54697	Central	2018	2
SPT54698	Central	2018	5
SPT54699	Central	2018	1
SPT54700	Central	2018	3
SPT54702	Central	2018	5
SPT54704	Central	2018	1
SPT54706	Central	2018	1
SPT54707	South	2018	4
SPT54708	Central	2018	3
SPT54710	Central	2018	2
SPT54711	Central	2018	1
SPT54712	South	2018	1
SPT54713	South	2018	2
SPT54715	South	2018	3
SPT54717	Central	2018	1
SPT54718	Central	2018	1
SPT54719	Central	2018	2
SPT54722	Central	2018	1
SPT54724	Central	2018	3
SPT54725	Central	2018	1
SPT54726	Central	2018	3
SPT54727	Central	2018	1
SPT54728	Central	2018	2
SPT54729	Central	2018	2
SPT54730	Central	2018	3
SPT54732	Central	2018	1
SPT54733	Central	2018	2
SPT54735	Central	2018	1
SPT54736	Central	2018	2
SPT54737	Central	2018	1
SPT54738	Central	2018	2
SPT54740	Central	2018	2
SPT54741	Central	2018	1
SPT54743	Central	2018	1
SPT54744	Central	2018	3
SPT54746	South	2018	2
SPT54747	Central	2018	2
SPT54749	Central	2018	1
SPT54750	South	2018	2
SPT54752	Central	2018	1
SPT54753	Central	2018	3
SPT54754	Central	2018	1
SPT54755	Central	2018	1
SPT54757	Central	2018	3
SPT54759	Central	2018	3
SPT54855	South	2018	2
SPT54856	South	2018	2
SPT54857	South	2018	3
SPT54858	South	2018	1
SPT54860	South	2018	3
SPT54861	South	2018	2
SPT54863	South	2018	1
SPT54872	South	2018	4
SPT54873	South	2018	2
SPT54874	South	2018	1
SPT54877	South	2018	1
SPT54762	Central	2018	2
SPT54763	Central	2018	1
SPT54764	South	2018	1
SPT54766	South	2018	4
SPT54767	Central	2018	4
SPT54770	Central	2018	1
SPT54771	Central	2018	1
SPT54775	Central	2018	3
SPT54776	Central	2018	2
SPT54778	Central	2018	1
SPT54779	Central	2018	2
SPT54780	Central	2018	2
SPT54782	South	2018	2
SPT54784	South	2018	2
SPT54785	South	2018	1
SPT54793	South	2018	2
SPT54795	South	2018	2
SPT54804	South	2018	2
SPT54809	South	2018	1
SPT54817	South	2018	2
SPT54819	South	2018	2
SPT54825	South	2018	2
SPT54826	South	2018	2
SPT54827	South	2018	5
SPT54832	South	2018	1
SPT54833	South	2018	2
SPT54840	South	2018	2
SPT54845	South	2018	2
SPT54848	South	2018	2

## Sheet: Fig. 3ef (freq)
Region	Year	COI	n	freq
Central	2015	1	16	0.4
Central	2015	2	18	0.45
Central	2015	3	6	0.15
Central	2018	1	86	0.462366
Central	2018	2	58	0.311828
Central	2018	3	27	0.145161
Central	2018	4	9	0.0483871
Central	2018	5	6	0.0322581
North	2015	1	31	0.484375
North	2015	2	18	0.28125
North	2015	3	6	0.09375
North	2015	4	8	0.125
North	2015	5	1	0.015625
North	2018	1	47	0.350746
North	2018	2	40	0.298507
North	2018	3	21	0.156716
North	2018	4	16	0.119403
North	2018	5	10	0.0746269
South	2015	1	37	0.513889
South	2015	2	20	0.277778
South	2015	3	12	0.166667
South	2015	4	2	0.0277778
South	2015	5	1	0.0138889
South	2018	1	300	0.505902
South	2018	2	188	0.317032
South	2018	3	57	0.0961214
South	2018	4	28	0.0472175
South	2018	5	20	0.0337268

[truncated: 2 more sheets: Fig. 4b, Fig. 4c]
